# Supplementary material for: Benchmarking taxonomic classifiers with Illumina and Nanopore sequence data for clinical metagenomic diagnostic applications
Source: Microb Genom. 2022 Oct 21;8(10):mgen000886. doi: 10.1099/mgen.0.000886 (PMC9676057; doi:10.1099/mgen.0.000886)
Supplement: Supplementary material 2 [file mgen-8-886-s002.xlsx]

## Sheet: Table S1
Table S1. Logistic regression model for performance of genus abundance classification by sequencer, classifier, database and bacterial species.
		Descriptive: Median (IQR)	Odds ratio	95% CI	p-value
Multivariable reference	Genera abundance classification	96.7 (95.3:97.5)	[Reference]	-	-
	(Reference: Staphylococcus, error profile, Illumina, mini database, Kraken)
Sequencing profile	Illumina with error profile [Reference]	98.3 (95.4:99.6)	[Reference]	-	-
	Illumina with error-free profile	98.3 (95.4:99.6)	1	0.96, 1.05	>0.9
	Nanopore with error profile	98.2 (92.8:99.3)	0.87	0.83, 0.90	<0.001
	Nanopore with error-free profile	99.5 (98.5:99.9)	4.23	3.97, 4.50	<0.001
Database	Mini database	98.1 (93.6:99.5)	[Reference]	-	-
	Standard database	99.0 (97.1:99.8)	3.23	3.09, 3.37	<0.001
Classifier	Kraken	97.4 (92.6:99.3)	[Reference]	-	-
	Bracken	99.5 (98.7:99.9)	5.87	5.57, 6.18	<0.001
	Centrifuge	97.7 (95.1:99.1)	0.61	0.58, 0.64	<0.001
Genus	Cutibacterium	99.8 (99.0:100.0)	1.54	1.40, 1.70	<0.001
	Bacillus	99.5 (97.7:99.9)	1.11	1.04, 1.19	0.003
	Streptococcus	99.4 (98.2:99.8)	1.18	1.12, 1.24	<0.001
	Staphylococcus	99.3 (98.2:99.8)	[Reference]	-	-
	Pseudomonas	99.3 (98.0:99.8)	1.16	1.09, 1.24	<0.001
	Enterococcus	98.8 (97.5:99.6)	1.01	0.96, 1.06	0.7
	Bacteroides	97.9 (95.5:99.0)	0.62	0.59, 0.65	<0.001
	Proteus	97.6 (95.4:98.9)	0.62	0.59, 0.65	<0.001
	Micrococcus	97.4 (94.6:99.1)	0.28	0.25, 0.32	<0.001
	Klebsiella	96.8 (88.1:98.3)	0.27	0.26, 0.29	<0.001
	Enterobacter	96.3 (92.3:98.2)	0.32	0.31, 0.34	<0.001
	Escherichia	91.8 (65.2:95.9)	0.09	0.08, 0.09	<0.001

## Sheet: Table_S2
Table S2. Predicted abundance classification for all included species.
	Species	Sequencer	Error profile	Database	Classifier	Predicted performance (95% CI)
1	Staphylococcus aureus	Illumina	Error	Mini	Kraken	78.2 (76.9:79.5)
2	Staphylococcus aureus	Illumina	Error-free	Mini	Kraken	78.2 (76.9:79.5)
3	Staphylococcus aureus	Illumina	Error	Mini	Centrifuge	80.3 (79:81.6)
4	Staphylococcus aureus	Illumina	Error-free	Mini	Centrifuge	80.3 (79:81.6)
5	Staphylococcus aureus	Nanopore	Error	Mini	Kraken	81.9 (80.8:83)
6	Staphylococcus aureus	Nanopore	Error	Mini	Centrifuge	83.7 (82.6:84.9)
7	Staphylococcus aureus	Illumina	Error	Standard	Kraken	87.3 (86.4:88.1)
8	Staphylococcus aureus	Illumina	Error-free	Standard	Kraken	87.3 (86.4:88.1)
9	Staphylococcus aureus	Illumina	Error	Standard	Centrifuge	88.6 (87.8:89.4)
10	Staphylococcus aureus	Illumina	Error-free	Standard	Centrifuge	88.6 (87.8:89.4)
11	Staphylococcus aureus	Nanopore	Error	Standard	Kraken	89.6 (88.9:90.3)
12	Staphylococcus aureus	Nanopore	Error	Standard	Centrifuge	90.8 (90.1:91.4)
13	Staphylococcus aureus	Nanopore	Error-free	Mini	Kraken	91.5 (90.9:92.1)
14	Staphylococcus aureus	Illumina	Error	Mini	Bracken	92.1 (91.6:92.7)
15	Staphylococcus aureus	Illumina	Error-free	Mini	Bracken	92.1 (91.6:92.7)
16	Staphylococcus aureus	Nanopore	Error-free	Mini	Centrifuge	92.5 (91.8:93)
17	Staphylococcus aureus	Nanopore	Error	Mini	Bracken	93.7 (93.2:94.1)
18	Staphylococcus aureus	Nanopore	Error-free	Standard	Kraken	95.4 (95:95.7)
19	Staphylococcus aureus	Illumina	Error	Standard	Bracken	95.7 (95.4:96)
20	Staphylococcus aureus	Illumina	Error-free	Standard	Bracken	95.7 (95.4:96)
21	Staphylococcus aureus	Nanopore	Error-free	Standard	Centrifuge	95.9 (95.6:96.2)
22	Staphylococcus aureus	Nanopore	Error	Standard	Bracken	96.6 (96.3:96.8)
23	Staphylococcus aureus	Nanopore	Error-free	Mini	Bracken	97.2 (97:97.4)
24	Staphylococcus aureus	Nanopore	Error-free	Standard	Bracken	98.5 (98.4:98.6)
25	Escherichia coli	Illumina	Error	Mini	Kraken	56.1 (54.7:57.5)
26	Escherichia coli	Illumina	Error-free	Mini	Kraken	56.1 (54.7:57.6)
27	Escherichia coli	Illumina	Error	Mini	Centrifuge	59.3 (57.6:60.9)
28	Escherichia coli	Illumina	Error-free	Mini	Centrifuge	59.3 (57.6:61)
29	Escherichia coli	Nanopore	Error	Mini	Kraken	61.7 (60.3:63.1)
30	Escherichia coli	Nanopore	Error	Mini	Centrifuge	64.7 (63.1:66.3)
31	Escherichia coli	Illumina	Error	Standard	Kraken	70.9 (69.7:72.1)
32	Escherichia coli	Illumina	Error-free	Standard	Kraken	70.9 (69.7:72.1)
33	Escherichia coli	Illumina	Error	Standard	Centrifuge	73.5 (72.3:74.7)
34	Escherichia coli	Illumina	Error-free	Standard	Centrifuge	73.5 (72.3:74.7)
35	Escherichia coli	Nanopore	Error	Standard	Kraken	75.4 (74.3:76.5)
36	Escherichia coli	Nanopore	Error	Standard	Centrifuge	77.7 (76.6:78.8)
37	Escherichia coli	Nanopore	Error-free	Mini	Kraken	79.3 (78.3:80.3)
38	Escherichia coli	Illumina	Error	Mini	Bracken	80.7 (79.7:81.6)
39	Escherichia coli	Illumina	Error-free	Mini	Bracken	80.7 (79.7:81.6)
40	Escherichia coli	Nanopore	Error-free	Mini	Centrifuge	81.3 (80.2:82.4)
41	Escherichia coli	Nanopore	Error	Mini	Bracken	84 (83.2:84.8)
42	Escherichia coli	Nanopore	Error-free	Standard	Kraken	88 (87.3:88.6)
43	Escherichia coli	Illumina	Error	Standard	Bracken	88.8 (88.2:89.4)
44	Escherichia coli	Illumina	Error-free	Standard	Bracken	88.8 (88.2:89.4)
45	Escherichia coli	Nanopore	Error-free	Standard	Centrifuge	89.3 (88.6:89.9)
46	Escherichia coli	Nanopore	Error	Standard	Bracken	90.9 (90.4:91.4)
47	Escherichia coli	Nanopore	Error-free	Mini	Bracken	92.6 (92.1:93)
48	Escherichia coli	Nanopore	Error-free	Standard	Bracken	96 (95.7:96.2)
49	Enterococcus faecalis	Illumina	Error	Mini	Kraken	92.5 (91.7:93.3)
50	Enterococcus faecalis	Illumina	Error-free	Mini	Kraken	92.5 (91.7:93.3)
51	Enterococcus faecalis	Illumina	Error	Mini	Centrifuge	93.4 (92.6:94.1)
52	Enterococcus faecalis	Illumina	Error-free	Mini	Centrifuge	93.4 (92.6:94.1)
53	Enterococcus faecalis	Nanopore	Error	Mini	Kraken	94 (93.3:94.6)
54	Enterococcus faecalis	Nanopore	Error	Mini	Centrifuge	94.7 (94:95.3)
55	Enterococcus faecalis	Illumina	Error	Standard	Kraken	95.9 (95.4:96.4)
56	Enterococcus faecalis	Illumina	Error-free	Standard	Kraken	95.9 (95.4:96.4)
57	Enterococcus faecalis	Illumina	Error	Standard	Centrifuge	96.4 (96:96.8)
58	Enterococcus faecalis	Illumina	Error-free	Standard	Centrifuge	96.4 (96:96.8)
59	Enterococcus faecalis	Nanopore	Error	Standard	Kraken	96.7 (96.3:97.1)
60	Enterococcus faecalis	Nanopore	Error	Standard	Centrifuge	97.1 (96.8:97.4)
61	Enterococcus faecalis	Nanopore	Error-free	Mini	Kraken	97.4 (97:97.7)
62	Enterococcus faecalis	Illumina	Error	Mini	Bracken	97.6 (97.3:97.9)
63	Enterococcus faecalis	Illumina	Error-free	Mini	Bracken	97.6 (97.3:97.9)
64	Enterococcus faecalis	Nanopore	Error-free	Mini	Centrifuge	97.7 (97.4:98)
65	Enterococcus faecalis	Nanopore	Error	Mini	Bracken	98.1 (97.8:98.3)
66	Enterococcus faecalis	Nanopore	Error-free	Standard	Kraken	98.6 (98.4:98.8)
67	Enterococcus faecalis	Illumina	Error	Standard	Bracken	98.7 (98.6:98.9)
68	Enterococcus faecalis	Illumina	Error-free	Standard	Bracken	98.7 (98.6:98.9)
69	Enterococcus faecalis	Nanopore	Error-free	Standard	Centrifuge	98.8 (98.6:98.9)
70	Enterococcus faecalis	Nanopore	Error	Standard	Bracken	99 (98.8:99.1)
71	Enterococcus faecalis	Nanopore	Error-free	Mini	Bracken	99.2 (99.1:99.3)
72	Enterococcus faecalis	Nanopore	Error-free	Standard	Bracken	99.6 (99.5:99.6)
73	Bacteroides fragilis	Illumina	Error	Mini	Kraken	81.9 (80.7:83)
74	Bacteroides fragilis	Illumina	Error-free	Mini	Kraken	81.9 (80.7:83)
75	Bacteroides fragilis	Illumina	Error	Mini	Centrifuge	83.7 (82.5:84.9)
76	Bacteroides fragilis	Illumina	Error-free	Mini	Centrifuge	83.7 (82.5:84.9)
77	Bacteroides fragilis	Nanopore	Error	Mini	Kraken	85.1 (84:86.1)
78	Bacteroides fragilis	Nanopore	Error	Mini	Centrifuge	86.6 (85.5:87.6)
79	Bacteroides fragilis	Illumina	Error	Standard	Kraken	89.6 (88.8:90.3)
80	Bacteroides fragilis	Illumina	Error-free	Standard	Kraken	89.6 (88.8:90.3)
81	Bacteroides fragilis	Illumina	Error	Standard	Centrifuge	90.7 (90:91.4)
82	Bacteroides fragilis	Illumina	Error-free	Standard	Centrifuge	90.7 (90:91.4)
83	Bacteroides fragilis	Nanopore	Error	Standard	Kraken	91.6 (90.9:92.2)
84	Bacteroides fragilis	Nanopore	Error	Standard	Centrifuge	92.5 (91.9:93.1)
85	Bacteroides fragilis	Nanopore	Error-free	Mini	Kraken	93.1 (92.6:93.6)
86	Bacteroides fragilis	Illumina	Error	Mini	Bracken	93.6 (93.1:94.1)
87	Bacteroides fragilis	Illumina	Error-free	Mini	Bracken	93.6 (93.1:94.1)
88	Bacteroides fragilis	Nanopore	Error-free	Mini	Centrifuge	93.9 (93.4:94.4)
89	Bacteroides fragilis	Nanopore	Error	Mini	Bracken	94.9 (94.5:95.3)
90	Bacteroides fragilis	Nanopore	Error-free	Standard	Kraken	96.3 (96:96.6)
91	Bacteroides fragilis	Illumina	Error	Standard	Bracken	96.6 (96.3:96.8)
92	Bacteroides fragilis	Illumina	Error-free	Standard	Bracken	96.6 (96.3:96.8)
93	Bacteroides fragilis	Nanopore	Error-free	Standard	Centrifuge	96.7 (96.4:97)
94	Bacteroides fragilis	Nanopore	Error	Standard	Bracken	97.3 (97:97.5)
95	Bacteroides fragilis	Nanopore	Error-free	Mini	Bracken	97.8 (97.6:98)
96	Bacteroides fragilis	Nanopore	Error-free	Standard	Bracken	98.8 (98.7:98.9)
97	Enterobacter cloacae	Illumina	Error	Mini	Kraken	16.6 (15.8:17.4)
98	Enterobacter cloacae	Illumina	Error-free	Mini	Kraken	16.6 (15.8:17.4)
99	Enterobacter cloacae	Illumina	Error	Mini	Centrifuge	18.5 (17.5:19.5)
100	Enterobacter cloacae	Illumina	Error-free	Mini	Centrifuge	18.5 (17.5:19.5)
101	Enterobacter cloacae	Nanopore	Error	Mini	Kraken	20 (19.2:21)
102	Enterobacter cloacae	Nanopore	Error	Mini	Centrifuge	22.2 (21:23.4)
103	Enterobacter cloacae	Illumina	Error	Standard	Kraken	27.5 (26.4:28.6)
104	Enterobacter cloacae	Illumina	Error-free	Standard	Kraken	27.5 (26.4:28.6)
105	Enterobacter cloacae	Illumina	Error	Standard	Centrifuge	30.1 (29:31.4)
106	Enterobacter cloacae	Illumina	Error-free	Standard	Centrifuge	30.2 (29:31.4)
107	Enterobacter cloacae	Nanopore	Error	Standard	Kraken	32.3 (31.1:33.5)
108	Enterobacter cloacae	Nanopore	Error	Standard	Centrifuge	35.2 (33.9:36.5)
109	Enterobacter cloacae	Nanopore	Error-free	Mini	Kraken	37.4 (36:38.7)
110	Enterobacter cloacae	Illumina	Error	Mini	Bracken	39.4 (38.1:40.7)
111	Enterobacter cloacae	Illumina	Error-free	Mini	Bracken	39.4 (38.1:40.7)
112	Enterobacter cloacae	Nanopore	Error-free	Mini	Centrifuge	40.4 (38.8:42.1)
113	Enterobacter cloacae	Nanopore	Error	Mini	Bracken	45 (43.6:46.3)
114	Enterobacter cloacae	Nanopore	Error-free	Standard	Kraken	53.2 (51.8:54.6)
115	Enterobacter cloacae	Illumina	Error	Standard	Bracken	55.3 (53.9:56.6)
116	Enterobacter cloacae	Illumina	Error-free	Standard	Bracken	55.3 (53.9:56.6)
117	Enterobacter cloacae	Nanopore	Error-free	Standard	Centrifuge	56.4 (55:57.8)
118	Enterobacter cloacae	Nanopore	Error	Standard	Bracken	60.9 (59.6:62.2)
119	Enterobacter cloacae	Nanopore	Error-free	Mini	Bracken	66 (64.8:67.3)
120	Enterobacter cloacae	Nanopore	Error-free	Standard	Bracken	78.8 (77.8:79.7)
121	Klebsiella pneumoniae	Illumina	Error	Mini	Kraken	45.7 (44.4:47.1)
122	Klebsiella pneumoniae	Illumina	Error-free	Mini	Kraken	45.7 (44.4:47.1)
123	Klebsiella pneumoniae	Illumina	Error	Mini	Centrifuge	49 (47.3:50.7)
124	Klebsiella pneumoniae	Illumina	Error-free	Mini	Centrifuge	49 (47.3:50.7)
125	Klebsiella pneumoniae	Nanopore	Error	Mini	Kraken	51.5 (50.1:52.9)
126	Klebsiella pneumoniae	Nanopore	Error	Mini	Centrifuge	54.7 (53:56.4)
127	Klebsiella pneumoniae	Illumina	Error	Standard	Kraken	61.6 (60.3:63)
128	Klebsiella pneumoniae	Illumina	Error-free	Standard	Kraken	61.6 (60.3:63)
129	Klebsiella pneumoniae	Illumina	Error	Standard	Centrifuge	64.6 (63.3:66)
130	Klebsiella pneumoniae	Illumina	Error-free	Standard	Centrifuge	64.6 (63.3:66)
131	Klebsiella pneumoniae	Nanopore	Error	Standard	Kraken	66.9 (65.7:68.2)
132	Klebsiella pneumoniae	Nanopore	Error	Standard	Centrifuge	69.7 (68.5:71)
133	Klebsiella pneumoniae	Nanopore	Error-free	Mini	Kraken	71.6 (70.4:72.8)
134	Klebsiella pneumoniae	Illumina	Error	Mini	Bracken	73.3 (72.2:74.4)
135	Klebsiella pneumoniae	Illumina	Error-free	Mini	Bracken	73.3 (72.2:74.4)
136	Klebsiella pneumoniae	Nanopore	Error-free	Mini	Centrifuge	74.2 (72.8:75.5)
137	Klebsiella pneumoniae	Nanopore	Error	Mini	Bracken	77.6 (76.6:78.6)
138	Klebsiella pneumoniae	Nanopore	Error-free	Standard	Kraken	82.8 (81.9:83.6)
139	Klebsiella pneumoniae	Illumina	Error	Standard	Bracken	84 (83.2:84.7)
140	Klebsiella pneumoniae	Illumina	Error-free	Standard	Bracken	84 (83.2:84.7)
141	Klebsiella pneumoniae	Nanopore	Error-free	Standard	Centrifuge	84.6 (83.7:85.4)
142	Klebsiella pneumoniae	Nanopore	Error	Standard	Bracken	86.8 (86.1:87.5)
143	Klebsiella pneumoniae	Nanopore	Error-free	Mini	Bracken	89.2 (88.6:89.8)
144	Klebsiella pneumoniae	Nanopore	Error-free	Standard	Bracken	94 (93.6:94.4)
145	Proteus mirabilis	Illumina	Error	Mini	Kraken	87.9 (86.9:88.9)
146	Proteus mirabilis	Illumina	Error-free	Mini	Kraken	87.9 (86.9:88.9)
147	Proteus mirabilis	Illumina	Error	Mini	Centrifuge	89.2 (88.2:90.2)
148	Proteus mirabilis	Illumina	Error-free	Mini	Centrifuge	89.2 (88.2:90.2)
149	Proteus mirabilis	Nanopore	Error	Mini	Kraken	90.2 (89.3:91)
150	Proteus mirabilis	Nanopore	Error	Mini	Centrifuge	91.3 (90.4:92.1)
151	Proteus mirabilis	Illumina	Error	Standard	Kraken	93.3 (92.7:93.9)
152	Proteus mirabilis	Illumina	Error-free	Standard	Kraken	93.3 (92.7:93.9)
153	Proteus mirabilis	Illumina	Error	Standard	Centrifuge	94.1 (93.5:94.6)
154	Proteus mirabilis	Illumina	Error-free	Standard	Centrifuge	94.1 (93.5:94.6)
155	Proteus mirabilis	Nanopore	Error	Standard	Kraken	94.6 (94.1:95.1)
156	Proteus mirabilis	Nanopore	Error	Standard	Centrifuge	95.2 (94.8:95.7)
157	Proteus mirabilis	Nanopore	Error-free	Mini	Kraken	95.6 (95.2:96)
158	Proteus mirabilis	Illumina	Error	Mini	Bracken	96 (95.6:96.3)
159	Proteus mirabilis	Illumina	Error-free	Mini	Bracken	96 (95.6:96.3)
160	Proteus mirabilis	Nanopore	Error-free	Mini	Centrifuge	96.1 (95.7:96.5)
161	Proteus mirabilis	Nanopore	Error	Mini	Bracken	96.8 (96.4:97.1)
162	Proteus mirabilis	Nanopore	Error-free	Standard	Kraken	97.7 (97.4:97.9)
163	Proteus mirabilis	Illumina	Error	Standard	Bracken	97.8 (97.6:98)
164	Proteus mirabilis	Illumina	Error-free	Standard	Bracken	97.8 (97.6:98)
165	Proteus mirabilis	Nanopore	Error-free	Standard	Centrifuge	97.9 (97.7:98.1)
166	Proteus mirabilis	Nanopore	Error	Standard	Bracken	98.3 (98.1:98.4)
167	Proteus mirabilis	Nanopore	Error-free	Mini	Bracken	98.6 (98.5:98.7)
168	Proteus mirabilis	Nanopore	Error-free	Standard	Bracken	99.3 (99.2:99.3)
169	Pseudomonas aeruginosa	Illumina	Error	Mini	Kraken	56.9 (55.5:58.4)
170	Pseudomonas aeruginosa	Illumina	Error-free	Mini	Kraken	56.9 (55.5:58.4)
171	Pseudomonas aeruginosa	Illumina	Error	Mini	Centrifuge	60.1 (58.4:61.7)
172	Pseudomonas aeruginosa	Illumina	Error-free	Mini	Centrifuge	60.1 (58.4:61.7)
173	Pseudomonas aeruginosa	Nanopore	Error	Mini	Kraken	62.5 (61.1:63.9)
174	Pseudomonas aeruginosa	Nanopore	Error	Mini	Centrifuge	65.5 (63.8:67)
175	Pseudomonas aeruginosa	Illumina	Error	Standard	Kraken	71.6 (70.3:72.8)
176	Pseudomonas aeruginosa	Illumina	Error-free	Standard	Kraken	71.6 (70.3:72.8)
177	Pseudomonas aeruginosa	Illumina	Error	Standard	Centrifuge	74.1 (72.9:75.3)
178	Pseudomonas aeruginosa	Illumina	Error-free	Standard	Centrifuge	74.1 (72.9:75.3)
179	Pseudomonas aeruginosa	Nanopore	Error	Standard	Kraken	76 (74.9:77.1)
180	Pseudomonas aeruginosa	Nanopore	Error	Standard	Centrifuge	78.3 (77.2:79.4)
181	Pseudomonas aeruginosa	Nanopore	Error-free	Mini	Kraken	79.8 (78.8:80.8)
182	Pseudomonas aeruginosa	Illumina	Error	Mini	Bracken	81.2 (80.2:82.1)
183	Pseudomonas aeruginosa	Illumina	Error-free	Mini	Bracken	81.2 (80.2:82.1)
184	Pseudomonas aeruginosa	Nanopore	Error-free	Mini	Centrifuge	81.8 (80.7:82.9)
185	Pseudomonas aeruginosa	Nanopore	Error	Mini	Bracken	84.4 (83.6:85.2)
186	Pseudomonas aeruginosa	Nanopore	Error-free	Standard	Kraken	88.3 (87.6:88.9)
187	Pseudomonas aeruginosa	Illumina	Error	Standard	Bracken	89.1 (88.5:89.7)
188	Pseudomonas aeruginosa	Illumina	Error-free	Standard	Bracken	89.1 (88.5:89.7)
189	Pseudomonas aeruginosa	Nanopore	Error-free	Standard	Centrifuge	89.6 (88.9:90.2)
190	Pseudomonas aeruginosa	Nanopore	Error	Standard	Bracken	91.2 (90.7:91.7)
191	Pseudomonas aeruginosa	Nanopore	Error-free	Mini	Bracken	92.8 (92.4:93.2)
192	Pseudomonas aeruginosa	Nanopore	Error-free	Standard	Bracken	96.1 (95.8:96.3)
193	Streptococcus pneumoniae	Illumina	Error	Mini	Kraken	85.1 (84:86.2)
194	Streptococcus pneumoniae	Illumina	Error-free	Mini	Kraken	85.1 (84:86.2)
195	Streptococcus pneumoniae	Illumina	Error	Mini	Centrifuge	86.7 (85.6:87.8)
196	Streptococcus pneumoniae	Illumina	Error-free	Mini	Centrifuge	86.7 (85.6:87.8)
197	Streptococcus pneumoniae	Nanopore	Error	Mini	Kraken	87.8 (86.9:88.7)
198	Streptococcus pneumoniae	Nanopore	Error	Mini	Centrifuge	89.1 (88.2:90)
199	Streptococcus pneumoniae	Illumina	Error	Standard	Kraken	91.6 (90.9:92.3)
200	Streptococcus pneumoniae	Illumina	Error-free	Standard	Kraken	91.6 (90.9:92.3)
201	Streptococcus pneumoniae	Illumina	Error	Standard	Centrifuge	92.6 (91.9:93.2)
202	Streptococcus pneumoniae	Illumina	Error-free	Standard	Centrifuge	92.6 (91.9:93.2)
203	Streptococcus pneumoniae	Nanopore	Error	Standard	Kraken	93.2 (92.6:93.8)
204	Streptococcus pneumoniae	Nanopore	Error	Standard	Centrifuge	94 (93.5:94.5)
205	Streptococcus pneumoniae	Nanopore	Error-free	Mini	Kraken	94.5 (94:94.9)
206	Streptococcus pneumoniae	Illumina	Error	Mini	Bracken	94.9 (94.5:95.3)
207	Streptococcus pneumoniae	Illumina	Error-free	Mini	Bracken	94.9 (94.5:95.3)
208	Streptococcus pneumoniae	Nanopore	Error-free	Mini	Centrifuge	95.1 (94.7:95.6)
209	Streptococcus pneumoniae	Nanopore	Error	Mini	Bracken	95.9 (95.6:96.3)
210	Streptococcus pneumoniae	Nanopore	Error-free	Standard	Kraken	97 (96.8:97.3)
211	Streptococcus pneumoniae	Illumina	Error	Standard	Bracken	97.3 (97:97.5)
212	Streptococcus pneumoniae	Illumina	Error-free	Standard	Bracken	97.3 (97:97.5)
213	Streptococcus pneumoniae	Nanopore	Error-free	Standard	Centrifuge	97.4 (97.1:97.6)
214	Streptococcus pneumoniae	Nanopore	Error	Standard	Bracken	97.8 (97.6:98)
215	Streptococcus pneumoniae	Nanopore	Error-free	Mini	Bracken	98.2 (98.1:98.4)
216	Streptococcus pneumoniae	Nanopore	Error-free	Standard	Bracken	99.1 (99:99.2)
217	Streptococcus pyogenes	Illumina	Error	Mini	Kraken	87.8 (86.7:88.8)
218	Streptococcus pyogenes	Illumina	Error-free	Mini	Kraken	87.8 (86.7:88.8)
219	Streptococcus pyogenes	Illumina	Error	Mini	Centrifuge	89.1 (88.1:90.1)
220	Streptococcus pyogenes	Illumina	Error-free	Mini	Centrifuge	89.1 (88.1:90.1)
221	Streptococcus pyogenes	Nanopore	Error	Mini	Kraken	90.1 (89.2:90.9)
222	Streptococcus pyogenes	Nanopore	Error	Mini	Centrifuge	91.2 (90.3:91.9)
223	Streptococcus pyogenes	Illumina	Error	Standard	Kraken	93.2 (92.6:93.8)
224	Streptococcus pyogenes	Illumina	Error-free	Standard	Kraken	93.2 (92.6:93.8)
225	Streptococcus pyogenes	Illumina	Error	Standard	Centrifuge	94 (93.4:94.5)
226	Streptococcus pyogenes	Illumina	Error-free	Standard	Centrifuge	94 (93.4:94.5)
227	Streptococcus pyogenes	Nanopore	Error	Standard	Kraken	94.5 (94:95)
228	Streptococcus pyogenes	Nanopore	Error	Standard	Centrifuge	95.2 (94.7:95.6)
229	Streptococcus pyogenes	Nanopore	Error-free	Mini	Kraken	95.6 (95.1:96)
230	Streptococcus pyogenes	Illumina	Error	Mini	Bracken	95.9 (95.5:96.3)
231	Streptococcus pyogenes	Illumina	Error-free	Mini	Bracken	95.9 (95.5:96.3)
232	Streptococcus pyogenes	Nanopore	Error-free	Mini	Centrifuge	96.1 (95.7:96.5)
233	Streptococcus pyogenes	Nanopore	Error	Mini	Bracken	96.7 (96.4:97)
234	Streptococcus pyogenes	Nanopore	Error-free	Standard	Kraken	97.6 (97.4:97.8)
235	Streptococcus pyogenes	Illumina	Error	Standard	Bracken	97.8 (97.6:98)
236	Streptococcus pyogenes	Illumina	Error-free	Standard	Bracken	97.8 (97.6:98)
237	Streptococcus pyogenes	Nanopore	Error-free	Standard	Centrifuge	97.9 (97.7:98.1)
238	Streptococcus pyogenes	Nanopore	Error	Standard	Bracken	98.3 (98.1:98.4)
239	Streptococcus pyogenes	Nanopore	Error-free	Mini	Bracken	98.6 (98.4:98.7)
240	Streptococcus pyogenes	Nanopore	Error-free	Standard	Bracken	99.3 (99.2:99.3)
241	Staphylococcus epidermidis	Illumina	Error	Mini	Kraken	86.2 (85.1:87.2)
242	Staphylococcus epidermidis	Illumina	Error-free	Mini	Kraken	86.2 (85.1:87.2)
243	Staphylococcus epidermidis	Illumina	Error	Mini	Centrifuge	87.6 (86.5:88.7)
244	Staphylococcus epidermidis	Illumina	Error-free	Mini	Centrifuge	87.6 (86.5:88.7)
245	Staphylococcus epidermidis	Nanopore	Error	Mini	Kraken	88.7 (87.7:89.6)
246	Staphylococcus epidermidis	Nanopore	Error	Mini	Centrifuge	89.9 (89:90.8)
247	Staphylococcus epidermidis	Illumina	Error	Standard	Kraken	92.2 (91.5:92.9)
248	Staphylococcus epidermidis	Illumina	Error-free	Standard	Kraken	92.2 (91.5:92.9)
249	Staphylococcus epidermidis	Illumina	Error	Standard	Centrifuge	93.1 (92.5:93.7)
250	Staphylococcus epidermidis	Illumina	Error-free	Standard	Centrifuge	93.1 (92.5:93.7)
251	Staphylococcus epidermidis	Nanopore	Error	Standard	Kraken	93.7 (93.2:94.2)
252	Staphylococcus epidermidis	Nanopore	Error	Standard	Centrifuge	94.4 (93.9:94.9)
253	Staphylococcus epidermidis	Nanopore	Error-free	Mini	Kraken	94.9 (94.4:95.3)
254	Staphylococcus epidermidis	Illumina	Error	Mini	Bracken	95.3 (94.9:95.7)
255	Staphylococcus epidermidis	Illumina	Error-free	Mini	Bracken	95.3 (94.9:95.7)
256	Staphylococcus epidermidis	Nanopore	Error-free	Mini	Centrifuge	95.5 (95:95.9)
257	Staphylococcus epidermidis	Nanopore	Error	Mini	Bracken	96.2 (95.9:96.6)
258	Staphylococcus epidermidis	Nanopore	Error-free	Standard	Kraken	97.3 (97:97.5)
259	Staphylococcus epidermidis	Illumina	Error	Standard	Bracken	97.5 (97.2:97.7)
260	Staphylococcus epidermidis	Illumina	Error-free	Standard	Bracken	97.5 (97.2:97.7)
261	Staphylococcus epidermidis	Nanopore	Error-free	Standard	Centrifuge	97.6 (97.4:97.8)
262	Staphylococcus epidermidis	Nanopore	Error	Standard	Bracken	98 (97.8:98.2)
263	Staphylococcus epidermidis	Nanopore	Error-free	Mini	Bracken	98.4 (98.2:98.5)
264	Staphylococcus epidermidis	Nanopore	Error-free	Standard	Bracken	99.1 (99.1:99.2)
265	Staphylococcus haemolyticus	Illumina	Error	Mini	Kraken	87.4 (86.3:88.4)
266	Staphylococcus haemolyticus	Illumina	Error-free	Mini	Kraken	87.4 (86.3:88.4)
267	Staphylococcus haemolyticus	Illumina	Error	Mini	Centrifuge	88.7 (87.7:89.7)
268	Staphylococcus haemolyticus	Illumina	Error-free	Mini	Centrifuge	88.7 (87.7:89.7)
269	Staphylococcus haemolyticus	Nanopore	Error	Mini	Kraken	89.7 (88.8:90.6)
270	Staphylococcus haemolyticus	Nanopore	Error	Mini	Centrifuge	90.9 (90:91.7)
271	Staphylococcus haemolyticus	Illumina	Error	Standard	Kraken	93 (92.3:93.6)
272	Staphylococcus haemolyticus	Illumina	Error-free	Standard	Kraken	93 (92.3:93.6)
273	Staphylococcus haemolyticus	Illumina	Error	Standard	Centrifuge	93.8 (93.2:94.3)
274	Staphylococcus haemolyticus	Illumina	Error-free	Standard	Centrifuge	93.8 (93.2:94.3)
275	Staphylococcus haemolyticus	Nanopore	Error	Standard	Kraken	94.3 (93.8:94.8)
276	Staphylococcus haemolyticus	Nanopore	Error	Standard	Centrifuge	95 (94.5:95.4)
277	Staphylococcus haemolyticus	Nanopore	Error-free	Mini	Kraken	95.4 (95:95.8)
278	Staphylococcus haemolyticus	Illumina	Error	Mini	Bracken	95.8 (95.4:96.1)
279	Staphylococcus haemolyticus	Illumina	Error-free	Mini	Bracken	95.8 (95.4:96.1)
280	Staphylococcus haemolyticus	Nanopore	Error-free	Mini	Centrifuge	95.9 (95.5:96.3)
281	Staphylococcus haemolyticus	Nanopore	Error	Mini	Bracken	96.6 (96.3:96.9)
282	Staphylococcus haemolyticus	Nanopore	Error-free	Standard	Kraken	97.5 (97.3:97.8)
283	Staphylococcus haemolyticus	Illumina	Error	Standard	Bracken	97.7 (97.5:97.9)
284	Staphylococcus haemolyticus	Illumina	Error-free	Standard	Bracken	97.7 (97.5:97.9)
285	Staphylococcus haemolyticus	Nanopore	Error-free	Standard	Centrifuge	97.8 (97.6:98)
286	Staphylococcus haemolyticus	Nanopore	Error	Standard	Bracken	98.2 (98:98.4)
287	Staphylococcus haemolyticus	Nanopore	Error-free	Mini	Bracken	98.5 (98.4:98.7)
288	Staphylococcus haemolyticus	Nanopore	Error-free	Standard	Bracken	99.2 (99.1:99.3)
289	Bacillus cereus	Illumina	Error	Mini	Kraken	13.4 (12.8:14.1)
290	Bacillus cereus	Illumina	Error-free	Mini	Kraken	13.4 (12.8:14.1)
291	Bacillus cereus	Illumina	Error	Mini	Centrifuge	15 (14.1:15.9)
292	Bacillus cereus	Illumina	Error-free	Mini	Centrifuge	15 (14.1:15.9)
293	Bacillus cereus	Nanopore	Error	Mini	Kraken	16.3 (15.6:17.1)
294	Bacillus cereus	Nanopore	Error	Mini	Centrifuge	18.2 (17.2:19.2)
295	Bacillus cereus	Illumina	Error	Standard	Kraken	22.8 (21.8:23.8)
296	Bacillus cereus	Illumina	Error-free	Standard	Kraken	22.8 (21.8:23.8)
297	Bacillus cereus	Illumina	Error	Standard	Centrifuge	25.2 (24.1:26.3)
298	Bacillus cereus	Illumina	Error-free	Standard	Centrifuge	25.2 (24.1:26.3)
299	Bacillus cereus	Nanopore	Error	Standard	Kraken	27.1 (26:28.3)
300	Bacillus cereus	Nanopore	Error	Standard	Centrifuge	29.8 (28.6:31)
301	Bacillus cereus	Nanopore	Error-free	Mini	Kraken	31.7 (30.5:33)
302	Bacillus cereus	Illumina	Error	Mini	Bracken	33.6 (32.4:34.8)
303	Bacillus cereus	Illumina	Error-free	Mini	Bracken	33.6 (32.4:34.8)
304	Bacillus cereus	Nanopore	Error-free	Mini	Centrifuge	34.6 (33.1:36.2)
305	Bacillus cereus	Nanopore	Error	Mini	Bracken	38.9 (37.6:40.2)
306	Bacillus cereus	Nanopore	Error-free	Standard	Kraken	47 (45.6:48.4)
307	Bacillus cereus	Illumina	Error	Standard	Bracken	49.1 (47.7:50.5)
308	Bacillus cereus	Illumina	Error-free	Standard	Bracken	49.1 (47.7:50.5)
309	Bacillus cereus	Nanopore	Error-free	Standard	Centrifuge	50.2 (48.7:51.7)
310	Bacillus cereus	Nanopore	Error	Standard	Bracken	54.8 (53.5:56.2)
311	Bacillus cereus	Nanopore	Error-free	Mini	Bracken	60.3 (58.9:61.6)
312	Bacillus cereus	Nanopore	Error-free	Standard	Bracken	74.3 (73.2:75.4)
313	Cutibacterium acnes	Illumina	Error-free	Mini	Kraken	95.4 (94.7:96.1)
314	Cutibacterium acnes	Illumina	Error	Mini	Kraken	95.4 (94.7:96)
315	Cutibacterium acnes	Illumina	Error	Mini	Centrifuge	96 (95.3:96.5)
316	Cutibacterium acnes	Illumina	Error-free	Mini	Centrifuge	96 (95.3:96.5)
317	Cutibacterium acnes	Nanopore	Error	Mini	Kraken	96.3 (95.8:96.8)
318	Cutibacterium acnes	Nanopore	Error	Mini	Centrifuge	96.8 (96.3:97.2)
319	Cutibacterium acnes	Illumina	Error	Standard	Kraken	97.6 (97.2:97.9)
320	Cutibacterium acnes	Illumina	Error-free	Standard	Kraken	97.6 (97.2:97.9)
321	Cutibacterium acnes	Illumina	Error	Standard	Centrifuge	97.8 (97.5:98.1)
322	Cutibacterium acnes	Illumina	Error-free	Standard	Centrifuge	97.8 (97.5:98.1)
323	Cutibacterium acnes	Nanopore	Error	Standard	Kraken	98 (97.7:98.3)
324	Cutibacterium acnes	Nanopore	Error	Standard	Centrifuge	98.3 (98:98.5)
325	Cutibacterium acnes	Nanopore	Error-free	Mini	Kraken	98.4 (98.2:98.6)
326	Cutibacterium acnes	Illumina	Error	Mini	Bracken	98.6 (98.3:98.8)
327	Cutibacterium acnes	Illumina	Error-free	Mini	Bracken	98.6 (98.3:98.8)
328	Cutibacterium acnes	Nanopore	Error-free	Mini	Centrifuge	98.6 (98.4:98.8)
329	Cutibacterium acnes	Nanopore	Error	Mini	Bracken	98.9 (98.7:99)
330	Cutibacterium acnes	Nanopore	Error-free	Standard	Kraken	99.2 (99:99.3)
331	Cutibacterium acnes	Illumina	Error	Standard	Bracken	99.2 (99.1:99.3)
332	Cutibacterium acnes	Illumina	Error-free	Standard	Bracken	99.2 (99.1:99.3)
333	Cutibacterium acnes	Nanopore	Error-free	Standard	Centrifuge	99.3 (99.2:99.4)
334	Cutibacterium acnes	Nanopore	Error	Standard	Bracken	99.4 (99.3:99.5)
335	Cutibacterium acnes	Nanopore	Error-free	Mini	Bracken	99.5 (99.4:99.6)
336	Cutibacterium acnes	Nanopore	Error-free	Standard	Bracken	99.7 (99.7:99.8)
337	Streptococcus mitis	Illumina	Error	Mini	Kraken	28.2 (27.1:29.3)
338	Streptococcus mitis	Illumina	Error-free	Mini	Kraken	28.2 (27.1:29.3)
339	Streptococcus mitis	Illumina	Error	Mini	Centrifuge	30.9 (29.5:32.3)
340	Streptococcus mitis	Illumina	Error-free	Mini	Centrifuge	30.9 (29.5:32.3)
341	Streptococcus mitis	Nanopore	Error	Mini	Kraken	33.1 (31.9:34.3)
342	Streptococcus mitis	Nanopore	Error	Mini	Centrifuge	36 (34.5:37.5)
343	Streptococcus mitis	Illumina	Error	Standard	Kraken	42.8 (41.5:44.1)
344	Streptococcus mitis	Illumina	Error-free	Standard	Kraken	42.8 (41.5:44.1)
345	Streptococcus mitis	Illumina	Error	Standard	Centrifuge	46 (44.6:47.4)
346	Streptococcus mitis	Illumina	Error-free	Standard	Centrifuge	46 (44.6:47.4)
347	Streptococcus mitis	Nanopore	Error	Standard	Kraken	48.5 (47.2:49.9)
348	Streptococcus mitis	Nanopore	Error	Standard	Centrifuge	51.7 (50.3:53.1)
349	Streptococcus mitis	Nanopore	Error-free	Mini	Kraken	54 (52.6:55.4)
350	Streptococcus mitis	Illumina	Error	Mini	Bracken	56.1 (54.8:57.5)
351	Streptococcus mitis	Illumina	Error-free	Mini	Bracken	56.1 (54.8:57.5)
352	Streptococcus mitis	Nanopore	Error-free	Mini	Centrifuge	57.2 (55.6:58.9)
353	Streptococcus mitis	Nanopore	Error	Mini	Bracken	61.7 (60.4:63)
354	Streptococcus mitis	Nanopore	Error-free	Standard	Kraken	69.2 (67.9:70.4)
355	Streptococcus mitis	Illumina	Error	Standard	Bracken	70.9 (69.8:72)
356	Streptococcus mitis	Illumina	Error-free	Standard	Bracken	70.9 (69.8:72)
357	Streptococcus mitis	Nanopore	Error-free	Standard	Centrifuge	71.8 (70.6:73)
358	Streptococcus mitis	Nanopore	Error	Standard	Bracken	75.4 (74.4:76.5)
359	Streptococcus mitis	Nanopore	Error-free	Mini	Bracken	79.3 (78.3:80.3)
360	Streptococcus mitis	Nanopore	Error-free	Standard	Bracken	88 (87.3:88.6)
361	Micrococcus luteus	Illumina	Error	Mini	Kraken	56.8 (55.1:58.5)
362	Micrococcus luteus	Illumina	Error-free	Mini	Kraken	56.8 (55.2:58.5)
363	Micrococcus luteus	Illumina	Error	Mini	Centrifuge	60 (58.1:61.8)
364	Micrococcus luteus	Illumina	Error-free	Mini	Centrifuge	60 (58.1:61.8)
365	Micrococcus luteus	Nanopore	Error	Mini	Kraken	62.4 (60.8:64)
366	Micrococcus luteus	Nanopore	Error	Mini	Centrifuge	65.4 (63.6:67.1)
367	Micrococcus luteus	Illumina	Error	Standard	Kraken	71.5 (70.1:72.9)
368	Micrococcus luteus	Illumina	Error-free	Standard	Kraken	71.5 (70.1:72.9)
369	Micrococcus luteus	Illumina	Error	Standard	Centrifuge	74.1 (72.7:75.4)
370	Micrococcus luteus	Illumina	Error-free	Standard	Centrifuge	74.1 (72.7:75.4)
371	Micrococcus luteus	Nanopore	Error	Standard	Kraken	76 (74.7:77.2)
372	Micrococcus luteus	Nanopore	Error	Standard	Centrifuge	78.2 (77:79.4)
373	Micrococcus luteus	Nanopore	Error-free	Mini	Kraken	79.8 (78.6:80.9)
374	Micrococcus luteus	Illumina	Error	Mini	Bracken	81.1 (80:82.2)
375	Micrococcus luteus	Illumina	Error-free	Mini	Bracken	81.1 (80:82.2)
376	Micrococcus luteus	Nanopore	Error-free	Mini	Centrifuge	81.8 (80.5:83)
377	Micrococcus luteus	Nanopore	Error	Mini	Bracken	84.4 (83.4:85.3)
378	Micrococcus luteus	Nanopore	Error-free	Standard	Kraken	88.3 (87.5:89)
379	Micrococcus luteus	Illumina	Error	Standard	Bracken	89.1 (88.4:89.8)
380	Micrococcus luteus	Illumina	Error-free	Standard	Bracken	89.1 (88.4:89.8)
381	Micrococcus luteus	Nanopore	Error-free	Standard	Centrifuge	89.5 (88.8:90.2)
382	Micrococcus luteus	Nanopore	Error	Standard	Bracken	91.2 (90.6:91.7)
383	Micrococcus luteus	Nanopore	Error-free	Mini	Bracken	92.8 (92.3:93.3)
384	Micrococcus luteus	Nanopore	Error-free	Standard	Bracken	96.1 (95.8:96.4)

## Sheet: Table_S3
Table S3. Detailed threshold abundance recommended to call additional true species and genus.
	Bacteria	Sequencing profile	Database	Taxonomy	Correctly classified median (IQR)	Unclassified median (IQR)	Misclassified 1	Median (IQR)	95th:99th:100th percentile	Misclassified 2	Median (IQR)	95th:99th:100th percentile
1	Bacillus	Illumina with error profile	Bracken (mini database)	G	99.89 (99.82:99.91)	NA	Peribacillus	0 (0:0.01)	0.04:0.11:0.3	Stenotrophomonas	0 (0:0)	0.05:0.13:0.15
2	Bacillus	Illumina with error profile	Bracken (standard database)	G	99.9 (99.84:99.95)	NA	Cytobacillus	0 (0:0.01)	0.09:0.16:0.2	Peribacillus	0 (0:0.02)	0.13:0.22:0.23
3	Bacillus	Illumina with error profile	Centrifuge (standard database)	G	95.38 (94.35:96.56)	NA	Homo	0.15 (0.11:0.18)	0.28:0.35:0.42	NA	NA	NA
4	Bacillus	Illumina with error profile	Kraken (mini database)	G	97.34 (95.2:97.85)	NA	Peribacillus	0 (0:0)	0.04:0.08:0.21	Stenotrophomonas	0 (0:0)	0.04:0.1:0.12
5	Bacillus	Illumina with error profile	Kraken (standard database)	G	99.44 (98.98:99.61)	NA	Cytobacillus	0 (0:0)	0.08:0.16:0.2	Peribacillus	0 (0:0.02)	0.13:0.21:0.23
6	Bacillus	Illumina with error-free profile	Bracken (mini database)	G	99.89 (99.81:99.91)	NA	Peribacillus	0 (0:0.01)	0.05:0.11:0.26	Stenotrophomonas	0 (0:0)	0.1:0.14:0.15
7	Bacillus	Illumina with error-free profile	Bracken (standard database)	G	99.9 (99.83:99.94)	NA	Cytobacillus	0 (0:0)	0.09:0.14:0.18	Peribacillus	0 (0:0.02)	0.13:0.21:0.22
8	Bacillus	Illumina with error-free profile	Centrifuge (standard database)	G	95.43 (94.32:96.55)	NA	Homo	0.15 (0.11:0.19)	0.28:0.36:0.42	NA	NA	NA
9	Bacillus	Illumina with error-free profile	Kraken (mini database)	G	97.28 (95.26:97.87)	NA	Peribacillus	0 (0:0.01)	0.04:0.1:0.18	Stenotrophomonas	0 (0:0)	0.06:0.1:0.11
10	Bacillus	Illumina with error-free profile	Kraken (standard database)	G	99.44 (98.98:99.63)	NA	Cytobacillus	0 (0:0)	0.08:0.14:0.18	Peribacillus	0 (0:0.02)	0.13:0.2:0.21
11	Bacillus	Nanopore with error profile	Bracken (mini database)	G	99.12 (98.95:99.28)	NA	Homo	0.09 (0.07:0.12)	0.21:0.37:0.39	Pseudomonas	0.03 (0.02:0.04)	0.07:0.15:0.21
12	Bacillus	Nanopore with error profile	Bracken (standard database)	G	99.92 (99.85:99.96)	NA	Cytobacillus	0.01 (0.01:0.06)	0.1:0.13:0.14	Homo	0.01 (0.01:0.02)	0.04:0.1:0.11
13	Bacillus	Nanopore with error profile	Centrifuge (standard database)	G	97.15 (96.32:97.95)	NA	Homo	0.23 (0.15:0.3)	0.45:0.6:0.65	NA	NA	NA
14	Bacillus	Nanopore with error profile	Kraken (mini database)	G	88.49 (87.02:88.96)	NA	Homo	0.08 (0.06:0.1)	0.18:0.27:0.28	Pseudomonas	0.03 (0.02:0.04)	0.06:0.1:0.15
15	Bacillus	Nanopore with error profile	Kraken (standard database)	G	99.48 (99.09:99.62)	NA	Cytobacillus	0.01 (0.01:0.05)	0.1:0.13:0.14	Homo	0.01 (0.01:0.02)	0.04:0.08:0.1
16	Bacillus	Nanopore with error-free profile	Bracken (mini database)	G	99.97 (99.9:99.99)	NA	Cytobacillus	0.05 (0.03:0.07)	0.13:0.15:0.15	Enterococcus	0.01 (0.01:0.04)	0.09:0.11:0.11
17	Bacillus	Nanopore with error-free profile	Bracken (standard database)	G	99.95 (99.9:99.99)	NA	Lactococcus	0.03 (0.01:0.05)	0.15:0.17:0.18	Priestia	0.02 (0.02:0.06)	0.13:0.14:0.14
18	Bacillus	Nanopore with error-free profile	Centrifuge (standard database)	G	98.48 (97.89:99.09)	NA	Homo	0.11 (0.05:0.17)	0.32:0.54:0.85	NA	NA	NA
19	Bacillus	Nanopore with error-free profile	Kraken (mini database)	G	99.7 (99.35:99.87)	NA	Cytobacillus	0.05 (0.03:0.07)	0.13:0.15:0.15	Enterococcus	0.01 (0.01:0.04)	0.09:0.11:0.11
20	Bacillus	Nanopore with error-free profile	Kraken (standard database)	G	99.88 (99.75:99.95)	NA	Lactococcus	0.03 (0.01:0.05)	0.15:0.17:0.18	Priestia	0.02 (0.02:0.06)	0.13:0.14:0.14
21	Bacteroides	Illumina with error profile	Bracken (mini database)	G	99.26 (98.94:99.55)	NA	Parabacteroides	0.19 (0.08:0.45)	0.71:1.11:1.12	Phocaeicola	0.19 (0.07:0.3)	1.15:1.44:2.37
22	Bacteroides	Illumina with error profile	Bracken (standard database)	G	98.87 (98.63:99.33)	NA	Parabacteroides	0.37 (0.21:0.66)	1.33:2.05:2.29	Phocaeicola	0.3 (0.1:0.46)	1.12:1.5:2.13
23	Bacteroides	Illumina with error profile	Centrifuge (standard database)	G	95.97 (94.96:97.57)	NA	Parabacteroides	0.25 (0.13:1.04)	1.5:1.85:1.97	Alistipes	0.06 (0.02:0.11)	0.36:0.77:0.77
24	Bacteroides	Illumina with error profile	Kraken (mini database)	G	92.66 (91.03:94.47)	NA	Parabacteroides	0.17 (0.07:0.34)	0.62:0.88:0.93	Phocaeicola	0.16 (0.06:0.25)	0.86:1.32:1.86
25	Bacteroides	Illumina with error profile	Kraken (standard database)	G	95.8 (94.7:96.99)	NA	Parabacteroides	0.35 (0.19:0.59)	1.2:1.35:1.39	Phocaeicola	0.28 (0.1:0.44)	1.01:1.25:1.39
26	Bacteroides	Illumina with error-free profile	Bracken (mini database)	G	99.25 (98.96:99.56)	NA	Parabacteroides	0.19 (0.09:0.46)	0.7:1.09:1.12	Phocaeicola	0.18 (0.07:0.29)	1.14:1.41:2.36
27	Bacteroides	Illumina with error-free profile	Bracken (standard database)	G	98.85 (98.62:99.33)	NA	Parabacteroides	0.36 (0.22:0.67)	1.34:2:2.43	Phocaeicola	0.29 (0.1:0.47)	1.12:1.44:2.16
28	Bacteroides	Illumina with error-free profile	Centrifuge (standard database)	G	95.97 (94.96:97.59)	NA	Parabacteroides	0.23 (0.14:1.03)	1.49:1.81:1.95	Alistipes	0.06 (0.02:0.11)	0.37:0.81:0.81
29	Bacteroides	Illumina with error-free profile	Kraken (mini database)	G	92.66 (91.05:94.49)	NA	Parabacteroides	0.17 (0.08:0.36)	0.62:0.85:0.94	Phocaeicola	0.16 (0.06:0.26)	0.86:1.29:1.85
30	Bacteroides	Illumina with error-free profile	Kraken (standard database)	G	95.77 (94.69:97.01)	NA	Parabacteroides	0.34 (0.2:0.59)	1.22:1.3:1.34	Phocaeicola	0.28 (0.1:0.44)	1.03:1.27:1.39
31	Bacteroides	Nanopore with error profile	Bracken (mini database)	G	98.56 (98.22:98.85)	NA	Parabacteroides	0.2 (0.08:0.45)	0.7:0.91:1.11	Phocaeicola	0.13 (0.06:0.3)	1.13:1.55:2.3
32	Bacteroides	Nanopore with error profile	Bracken (standard database)	G	99 (98.66:99.31)	NA	Parabacteroides	0.31 (0.19:0.6)	1.19:1.37:1.54	Phocaeicola	0.27 (0.11:0.43)	1.3:1.54:1.77
33	Bacteroides	Nanopore with error profile	Centrifuge (standard database)	G	97 (95.88:98.32)	NA	Parabacteroides	0.32 (0.13:1.19)	1.71:2.19:2.39	Alistipes	0.07 (0.05:0.14)	0.51:0.78:0.88
34	Bacteroides	Nanopore with error profile	Kraken (mini database)	G	84.69 (83.45:85.99)	NA	Parabacteroides	0.16 (0.06:0.36)	0.59:0.74:0.85	Phocaeicola	0.11 (0.05:0.25)	0.87:1.31:1.78
35	Bacteroides	Nanopore with error profile	Kraken (standard database)	G	97.31 (96.52:97.94)	NA	Parabacteroides	0.3 (0.18:0.57)	1.12:1.26:1.3	Phocaeicola	0.26 (0.11:0.42)	1.25:1.51:1.65
36	Bacteroides	Nanopore with error-free profile	Bracken (mini database)	G	99.05 (98.54:99.53)	NA	Parabacteroides	0.23 (0.12:0.87)	1.37:1.6:1.68	Phocaeicola	0.18 (0.05:0.46)	1.57:2.34:2.38
37	Bacteroides	Nanopore with error-free profile	Bracken (standard database)	G	99.02 (98.53:99.4)	NA	Parabacteroides	0.32 (0.22:0.6)	1.42:1.6:1.71	Phocaeicola	0.29 (0.1:0.52)	1.68:2.1:2.37
38	Bacteroides	Nanopore with error-free profile	Centrifuge (standard database)	G	97.87 (96.82:98.95)	NA	Parabacteroides	0.34 (0.11:1.38)	2.1:2.48:2.57	Alistipes	0.11 (0.05:0.23)	0.61:1.1:1.12
39	Bacteroides	Nanopore with error-free profile	Kraken (mini database)	G	97.59 (96.73:98.37)	NA	Parabacteroides	0.23 (0.12:0.85)	1.33:1.55:1.64	Phocaeicola	0.17 (0.05:0.44)	1.5:2.26:2.35
40	Bacteroides	Nanopore with error-free profile	Kraken (standard database)	G	98.15 (97.6:98.65)	NA	Parabacteroides	0.32 (0.22:0.59)	1.42:1.58:1.68	Phocaeicola	0.28 (0.1:0.52)	1.55:2.08:2.33
41	Cutibacterium	Illumina with error profile	Bracken (mini database)	G	99.84 (99.68:99.86)	NA	Propionibacterium	0.08 (0.06:0.13)	0.4:0.54:0.62	Bacillus	0 (0:0)	0:4.82:6.34
42	Cutibacterium	Illumina with error profile	Bracken (standard database)	G	100 (99.99:100)	NA	Paenibacillus	0 (0:0.01)	0.08:0.15:0.17	Corynebacterium	0 (0:0)	0.02:0.04:0.04
43	Cutibacterium	Illumina with error profile	Centrifuge (standard database)	G	99.4 (98.99:99.98)	NA	Bacillus	0 (0:0)	5.83:10.49:11.65	Staphylococcus	0 (0:0.21)	0.72:0.87:0.91
44	Cutibacterium	Illumina with error profile	Kraken (mini database)	G	96.77 (95.67:97.31)	NA	Propionibacterium	0.07 (0.06:0.13)	0.38:0.52:0.59	Bacillus	0 (0:0)	0.01:3.37:4.67
45	Cutibacterium	Illumina with error profile	Kraken (standard database)	G	99.99 (99.83:100)	NA	Paenibacillus	0 (0:0.01)	0.08:0.14:0.16	Corynebacterium	0 (0:0.01)	0.02:0.04:0.04
46	Cutibacterium	Illumina with error-free profile	Bracken (mini database)	G	99.84 (99.66:99.86)	NA	Propionibacterium	0.07 (0.06:0.13)	0.37:0.54:0.66	Bacillus	0 (0:0)	0.32:5.14:6.34
47	Cutibacterium	Illumina with error-free profile	Bracken (standard database)	G	100 (99.99:100)	NA	Corynebacterium	0 (0:0)	0.02:0.04:0.04	Paenibacillus	0 (0:0.01)	0.09:0.15:0.16
48	Cutibacterium	Illumina with error-free profile	Centrifuge (standard database)	G	99.37 (98.96:99.98)	NA	Bacillus	0 (0:0)	4.64:10.19:11.58	Staphylococcus	0 (0:0.19)	0.66:0.87:0.92
49	Cutibacterium	Illumina with error-free profile	Kraken (mini database)	G	96.75 (95.72:97.3)	NA	Propionibacterium	0.07 (0.06:0.13)	0.36:0.52:0.63	Bacillus	0 (0:0)	0.01:3.46:4.61
50	Cutibacterium	Illumina with error-free profile	Kraken (standard database)	G	99.99 (99.83:100)	NA	Corynebacterium	0 (0:0.01)	0.03:0.04:0.04	Paenibacillus	0 (0:0.01)	0.08:0.14:0.15
51	Cutibacterium	Nanopore with error profile	Bracken (mini database)	G	99 (98.86:99.06)	NA	Bacillus	0.02 (0.01:0.02)	0.04:2.59:6.41	Staphylococcus	0.01 (0.01:0.02)	0.17:0.68:0.84
52	Cutibacterium	Nanopore with error profile	Bracken (standard database)	G	99.98 (99.96:99.99)	NA	Corynebacterium	0.01 (0.01:0.01)	0.02:0.03:0.03	Homo	0.01 (0.01:0.01)	0.1:0.14:0.15
53	Cutibacterium	Nanopore with error profile	Centrifuge (standard database)	G	99.5 (99.12:99.65)	NA	Propionibacterium	0.13 (0.09:0.22)	0.58:0.66:0.96	Homo	0.01 (0.01:0.02)	0.23:0.4:0.44
54	Cutibacterium	Nanopore with error profile	Kraken (mini database)	G	86.72 (86.19:87.32)	NA	Propionibacterium	0.11 (0.08:0.15)	0.32:0.44:0.47	Bacillus	0.01 (0.01:0.02)	0.04:1.58:4.56
55	Cutibacterium	Nanopore with error profile	Kraken (standard database)	G	99.75 (99.7:99.79)	NA	Corynebacterium	0.01 (0.01:0.01)	0.02:0.03:0.03	Homo	0.01 (0.01:0.01)	0.09:0.13:0.14
56	Cutibacterium	Nanopore with error-free profile	Bracken (mini database)	G	99.99 (99.93:100)	NA	Propionibacterium	0.04 (0.01:0.11)	0.38:0.46:0.53	NA	NA	NA
57	Cutibacterium	Nanopore with error-free profile	Bracken (standard database)	G	100 (100:100)	NA	Microcella	0.02 (0.02:0.03)	0.04:0.04:0.04	Helicobacter	0.01 (0.01:0.01)	0.01:0.01:0.01
58	Cutibacterium	Nanopore with error-free profile	Centrifuge (standard database)	G	99.85 (99.64:99.98)	NA	Propionibacterium	0.1 (0.05:0.23)	0.32:0.33:0.33	Acidipropionibacterium	0.07 (0.04:0.12)	0.19:0.27:0.29
59	Cutibacterium	Nanopore with error-free profile	Kraken (mini database)	G	99.84 (99.73:99.94)	NA	Propionibacterium	0.04 (0.01:0.11)	0.38:0.46:0.53	NA	NA	NA
60	Cutibacterium	Nanopore with error-free profile	Kraken (standard database)	G	100 (99.98:100)	NA	Microcella	0.02 (0.01:0.03)	0.03:0.03:0.03	Corynebacterium	0.01 (0.01:0.01)	0.01:0.01:0.01
61	Enterobacter	Illumina with error profile	Bracken (mini database)	G	96.8 (95.21:97.56)	NA	Escherichia	0.62 (0.39:1.23)	2.87:4.63:5.34	Lelliottia	0.09 (0.07:0.2)	0.97:2.08:19.54
62	Enterobacter	Illumina with error profile	Bracken (standard database)	G	98 (96.74:98.99)	NA	Klebsiella	0.52 (0.33:0.79)	1.75:2.65:3.25	Escherichia	0.39 (0.21:1)	2.73:4.84:4.84
63	Enterobacter	Illumina with error profile	Centrifuge (standard database)	G	94.19 (91.75:97.01)	NA	Klebsiella	0.5 (0.31:0.82)	1.44:2.52:2.62	Lelliottia	0.06 (0.01:0.39)	2.01:18.1:41.93
64	Enterobacter	Illumina with error profile	Kraken (mini database)	G	85.74 (83.39:87.37)	NA	Klebsiella	0.46 (0.34:0.64)	1.11:1.44:2.78	Lelliottia	0.08 (0.06:0.16)	0.67:1.43:10
65	Enterobacter	Illumina with error profile	Kraken (standard database)	G	96.16 (93.28:98.12)	NA	Klebsiella	0.44 (0.31:0.7)	1.22:1.67:3.17	Escherichia	0.22 (0.13:0.39)	0.82:0.9:2.2
66	Enterobacter	Illumina with error-free profile	Bracken (mini database)	G	96.85 (95.06:97.53)	NA	Salmonella	0.44 (0.28:0.85)	2.56:3.92:5.49	Lelliottia	0.09 (0.07:0.2)	0.97:2.02:19.51
67	Enterobacter	Illumina with error-free profile	Bracken (standard database)	G	98.06 (96.8:98.99)	NA	Klebsiella	0.53 (0.32:0.8)	1.73:2.85:3.21	Escherichia	0.4 (0.19:1)	2.59:4.02:4.82
68	Enterobacter	Illumina with error-free profile	Centrifuge (standard database)	G	94.16 (91.92:96.98)	NA	Klebsiella	0.5 (0.32:0.8)	1.46:2.57:2.68	Lelliottia	0.06 (0.01:0.39)	2.01:18.48:42.06
69	Enterobacter	Illumina with error-free profile	Kraken (mini database)	G	85.75 (83.4:87.38)	NA	Klebsiella	0.46 (0.33:0.62)	1.13:1.45:2.78	Lelliottia	0.08 (0.06:0.16)	0.67:1.39:10.05
70	Enterobacter	Illumina with error-free profile	Kraken (standard database)	G	96.14 (93.35:98.16)	NA	Klebsiella	0.44 (0.31:0.7)	1.21:1.63:3.12	Escherichia	0.21 (0.13:0.39)	0.81:0.88:2.24
71	Enterobacter	Nanopore with error profile	Bracken (mini database)	G	95.73 (94.12:96.61)	NA	Escherichia	0.7 (0.34:1.39)	4.42:6.23:6.25	Lelliottia	0.11 (0.07:0.16)	0.62:1.23:12.36
72	Enterobacter	Nanopore with error profile	Bracken (standard database)	G	97.83 (96.31:99.12)	NA	Klebsiella	0.69 (0.27:1.51)	3.14:3.44:5.04	Escherichia	0.37 (0.15:0.9)	2.78:4.24:4.33
73	Enterobacter	Nanopore with error profile	Centrifuge (standard database)	G	94.88 (92.94:97.32)	NA	Klebsiella	0.54 (0.3:0.88)	1.87:2.63:2.98	Lelliottia	0.05 (0.02:0.17)	1.61:22.78:53.76
74	Enterobacter	Nanopore with error profile	Kraken (mini database)	G	78.53 (76.92:80.04)	NA	Klebsiella	0.56 (0.35:0.73)	1.38:2.55:2.69	Lelliottia	0.09 (0.06:0.14)	0.42:0.86:7.22
75	Enterobacter	Nanopore with error profile	Kraken (standard database)	G	96.68 (94.95:98.45)	NA	Klebsiella	0.68 (0.27:1.31)	2.74:3.22:4.76	Escherichia	0.26 (0.12:0.57)	1.54:2.54:2.58
76	Enterobacter	Nanopore with error-free profile	Bracken (mini database)	G	98.08 (96.94:99.22)	NA	Klebsiella	0.66 (0.27:1.27)	2.87:3.7:5.76	Lelliottia	0.02 (0.01:0.05)	0.33:2.39:7.55
77	Enterobacter	Nanopore with error-free profile	Bracken (standard database)	G	98.78 (97.83:99.52)	NA	Klebsiella	0.51 (0.23:1.11)	2.93:3.77:5.71	Citrobacter	0.11 (0.05:0.25)	0.8:2.28:2.54
78	Enterobacter	Nanopore with error-free profile	Centrifuge (standard database)	G	96.41 (94.67:98.3)	NA	Escherichia	0.32 (0.14:1)	2.14:2.8:3.9	Lelliottia	0.11 (0.04:0.51)	17.57:54.14:72.45
79	Enterobacter	Nanopore with error-free profile	Kraken (mini database)	G	96.89 (95.14:98.5)	NA	Klebsiella	0.72 (0.29:1.27)	2.59:3.72:5.6	Lelliottia	0.02 (0.01:0.05)	0.33:2.3:7.25
80	Enterobacter	Nanopore with error-free profile	Kraken (standard database)	G	97.97 (96.65:99.42)	NA	Klebsiella	0.52 (0.23:1.06)	2.34:3.74:5.44	Citrobacter	0.11 (0.05:0.25)	0.77:2.04:2.45
81	Enterococcus	Illumina with error profile	Bracken (mini database)	G	99.53 (99.19:99.65)	NA	Streptococcus	0.06 (0.04:0.08)	0.15:0.56:1.22	Staphylococcus	0.04 (0.02:0.07)	0.14:1.22:3.12
82	Enterococcus	Illumina with error profile	Bracken (standard database)	G	99.6 (99.27:99.77)	NA	Streptococcus	0.05 (0.04:0.1)	0.28:0.36:1.53	Staphylococcus	0.03 (0.01:0.06)	0.37:1.55:3.76
83	Enterococcus	Illumina with error profile	Centrifuge (standard database)	G	97.48 (96.42:98.12)	NA	Streptococcus	0.11 (0.05:0.24)	0.56:0.7:1.77	Staphylococcus	0.05 (0.01:0.09)	0.54:1.26:3.31
84	Enterococcus	Illumina with error profile	Kraken (mini database)	G	95.67 (94.79:96.29)	NA	Streptococcus	0.05 (0.03:0.07)	0.14:0.41:1.12	Staphylococcus	0.04 (0.03:0.07)	0.28:1.23:2.96
85	Enterococcus	Illumina with error profile	Kraken (standard database)	G	98.58 (97.78:98.82)	NA	Streptococcus	0.05 (0.04:0.09)	0.27:0.35:1.44	Staphylococcus	0.03 (0.01:0.06)	0.34:1.41:3.66
86	Enterococcus	Illumina with error-free profile	Bracken (mini database)	G	99.54 (99.19:99.63)	NA	Streptococcus	0.05 (0.04:0.08)	0.16:0.52:1.27	Staphylococcus	0.04 (0.03:0.08)	0.15:1.22:3.12
87	Enterococcus	Illumina with error-free profile	Bracken (standard database)	G	99.62 (99.24:99.77)	NA	Streptococcus	0.05 (0.03:0.1)	0.32:0.4:1.6	Staphylococcus	0.03 (0.01:0.05)	0.38:1.49:3.76
88	Enterococcus	Illumina with error-free profile	Centrifuge (standard database)	G	97.49 (96.38:98.13)	NA	Streptococcus	0.12 (0.04:0.23)	0.53:0.69:1.7	Staphylococcus	0.05 (0.01:0.08)	0.54:1.24:3.29
89	Enterococcus	Illumina with error-free profile	Kraken (mini database)	G	95.61 (94.79:96.29)	NA	Staphylococcus	0.05 (0.03:0.07)	0.3:1.21:2.97	Streptococcus	0.05 (0.04:0.07)	0.15:0.4:1.16
90	Enterococcus	Illumina with error-free profile	Kraken (standard database)	G	98.56 (97.81:98.85)	NA	Streptococcus	0.05 (0.03:0.09)	0.31:0.39:1.51	Staphylococcus	0.03 (0.01:0.05)	0.33:1.36:3.67
91	Enterococcus	Nanopore with error profile	Bracken (mini database)	G	98.81 (98.44:98.93)	NA	Streptococcus	0.06 (0.04:0.09)	0.21:0.53:1.26	Staphylococcus	0.05 (0.03:0.08)	0.17:1.32:3.28
92	Enterococcus	Nanopore with error profile	Bracken (standard database)	G	99.66 (99.41:99.75)	NA	Streptococcus	0.06 (0.04:0.11)	0.24:0.46:1.52	Staphylococcus	0.05 (0.03:0.08)	0.3:1.9:3.67
93	Enterococcus	Nanopore with error profile	Centrifuge (standard database)	G	98.1 (97.54:98.54)	NA	Streptococcus	0.17 (0.06:0.34)	0.66:1.04:1.6	Staphylococcus	0.07 (0.03:0.15)	0.58:1.24:3.59
94	Enterococcus	Nanopore with error profile	Kraken (mini database)	G	87.16 (86.35:87.55)	NA	Staphylococcus	0.05 (0.03:0.07)	0.28:1.14:2.86	Streptococcus	0.05 (0.04:0.07)	0.16:0.37:1.06
95	Enterococcus	Nanopore with error profile	Kraken (standard database)	G	99.02 (98.45:99.17)	NA	Streptococcus	0.06 (0.03:0.11)	0.22:0.45:1.51	Staphylococcus	0.05 (0.03:0.08)	0.26:1.87:3.65
96	Enterococcus	Nanopore with error-free profile	Bracken (mini database)	G	99.74 (99.43:99.83)	NA	Streptococcus	0.06 (0.03:0.11)	0.24:0.65:1.72	Staphylococcus	0.03 (0.01:0.06)	0.27:2.39:3.82
97	Enterococcus	Nanopore with error-free profile	Bracken (standard database)	G	99.8 (99.6:99.93)	NA	Streptococcus	0.08 (0.04:0.14)	0.28:1.01:1.69	Staphylococcus	0.05 (0.03:0.09)	0.41:2.77:4.04
98	Enterococcus	Nanopore with error-free profile	Centrifuge (standard database)	G	98.53 (97.89:99.03)	NA	Streptococcus	0.29 (0.1:0.45)	0.76:1.34:1.85	Staphylococcus	0.2 (0.09:0.38)	0.89:2.03:4.05
99	Enterococcus	Nanopore with error-free profile	Kraken (mini database)	G	99.22 (98.66:99.49)	NA	Streptococcus	0.06 (0.04:0.11)	0.25:0.61:1.71	Staphylococcus	0.03 (0.01:0.07)	0.42:2.36:3.82
100	Enterococcus	Nanopore with error-free profile	Kraken (standard database)	G	99.56 (99.39:99.72)	NA	Streptococcus	0.05 (0.04:0.13)	0.25:0.77:1.69	Staphylococcus	0.04 (0.03:0.08)	0.4:2.57:4.03
101	Escherichia	Illumina with error profile	Bracken (mini database)	G	92.75 (91.04:94.65)	NA	Shigella	3.5 (2.12:4.42)	5.38:5.55:6.41	Salmonella	1.38 (1.04:1.87)	2.86:4.21:12.55
102	Escherichia	Illumina with error profile	Bracken (standard database)	G	94.03 (92.45:97.22)	NA	Shigella	1.4 (0.48:2.07)	2.35:2.64:2.82	Salmonella	0.53 (0.34:0.7)	1.01:1.57:2.63
103	Escherichia	Illumina with error profile	Centrifuge (standard database)	G	62.64 (57.13:90.15)	NA	Shigella	1.2 (0.45:1.54)	1.89:3.41:3.61	Salmonella	0.26 (0.17:0.39)	0.87:2.76:3.32
104	Escherichia	Illumina with error profile	Kraken (mini database)	G	41.26 (36.01:51.3)	NA	Shigella	1.02 (0.67:1.11)	1.2:1.23:1.24	Citrobacter	0.84 (0.76:0.92)	1.03:1.47:1.68
105	Escherichia	Illumina with error profile	Kraken (standard database)	G	65.87 (58:83.78)	NA	Citrobacter	1.13 (0.61:1.49)	1.66:2.13:2.32	Salmonella	0.45 (0.3:0.56)	0.68:0.72:1.22
106	Escherichia	Illumina with error-free profile	Bracken (mini database)	G	92.85 (90.9:94.75)	NA	Shigella	3.45 (2.12:4.59)	5.31:5.87:6.15	Salmonella	1.35 (1.06:1.82)	2.72:3.84:13.11
107	Escherichia	Illumina with error-free profile	Bracken (standard database)	G	94.08 (92.39:97.27)	NA	Shigella	1.4 (0.48:2.05)	2.42:2.67:2.73	Salmonella	0.53 (0.35:0.69)	0.98:1.52:2.63
108	Escherichia	Illumina with error-free profile	Centrifuge (standard database)	G	62.69 (57.08:90.25)	NA	Shigella	1.18 (0.44:1.51)	1.88:3.44:3.46	Salmonella	0.26 (0.17:0.38)	0.89:2.76:3.3
109	Escherichia	Illumina with error-free profile	Kraken (mini database)	G	41.17 (36.05:51.35)	NA	Shigella	1.02 (0.67:1.11)	1.19:1.22:1.27	Citrobacter	0.84 (0.76:0.92)	1.04:1.49:1.61
110	Escherichia	Illumina with error-free profile	Kraken (standard database)	G	65.94 (58:83.72)	NA	Citrobacter	1.17 (0.62:1.49)	1.68:2.1:2.21	Enterobacter	0.84 (0.41:1.01)	1.1:1.15:1.24
111	Escherichia	Nanopore with error profile	Bracken (mini database)	G	93.07 (91.24:94.6)	NA	Shigella	2.1 (1.47:2.9)	4.67:5.63:6.06	Salmonella	1.06 (0.79:1.49)	2.22:3.03:5.61
112	Escherichia	Nanopore with error profile	Bracken (standard database)	G	96.64 (95.91:97.96)	NA	Citrobacter	0.7 (0.46:0.91)	1.11:1.51:1.56	Klebsiella	0.45 (0.33:0.6)	1.04:1.26:1.3
113	Escherichia	Nanopore with error profile	Centrifuge (standard database)	G	82.81 (79.66:92.69)	NA	Shigella	3.72 (0.81:4.51)	5.78:6.97:7.05	Salmonella	0.45 (0.28:0.69)	1.24:3.64:4.14
114	Escherichia	Nanopore with error profile	Kraken (mini database)	G	51.92 (48.18:58.13)	NA	Shigella	1.12 (0.74:1.28)	1.53:1.67:1.67	Citrobacter	1.1 (0.89:1.32)	1.57:1.89:2.03
115	Escherichia	Nanopore with error profile	Kraken (standard database)	G	90.81 (89.27:93.64)	NA	Citrobacter	0.7 (0.45:0.91)	1.11:1.51:1.55	Klebsiella	0.45 (0.33:0.62)	1.01:1.27:1.28
116	Escherichia	Nanopore with error-free profile	Bracken (mini database)	G	98.39 (97.77:99.03)	NA	Salmonella	0.24 (0.16:0.36)	0.51:0.9:1.42	Citrobacter	0.22 (0.13:0.32)	0.65:1.31:1.69
117	Escherichia	Nanopore with error-free profile	Bracken (standard database)	G	99.6 (99.26:99.88)	NA	Citrobacter	0.07 (0.03:0.12)	0.3:1.22:1.36	Salmonella	0.05 (0.02:0.09)	0.48:0.85:0.96
118	Escherichia	Nanopore with error-free profile	Centrifuge (standard database)	G	96.79 (94.46:98.3)	NA	Salmonella	0.22 (0.08:0.48)	1.19:3.18:4.05	Shigella	0.18 (0.09:0.32)	1.01:2.26:3.04
119	Escherichia	Nanopore with error-free profile	Kraken (mini database)	G	92.38 (90.68:95.36)	NA	Citrobacter	0.46 (0.27:0.62)	1:1.59:2.19	Klebsiella	0.23 (0.12:0.4)	0.69:1.1:1.11
120	Escherichia	Nanopore with error-free profile	Kraken (standard database)	G	94.42 (90.37:98.23)	NA	Citrobacter	0.06 (0.03:0.12)	0.3:1.2:1.35	Salmonella	0.05 (0.02:0.09)	0.45:0.78:0.88
121	Klebsiella	Illumina with error profile	Bracken (mini database)	G	97.96 (97.24:98.31)	NA	Escherichia	0.59 (0.42:0.92)	2:2.41:2.97	Citrobacter	0.14 (0.1:0.17)	1.25:1.58:1.93
122	Klebsiella	Illumina with error profile	Bracken (standard database)	G	98.78 (98.37:99.16)	NA	Escherichia	0.55 (0.32:0.88)	1.55:2.02:2.29	Salmonella	0.11 (0.09:0.18)	0.29:0.54:0.73
123	Klebsiella	Illumina with error profile	Centrifuge (standard database)	G	72.88 (70.69:75.4)	NA	Escherichia	0.56 (0.35:0.83)	1.51:2.33:2.58	Citrobacter	0.12 (0.1:0.15)	0.33:0.5:0.81
124	Klebsiella	Illumina with error profile	Kraken (mini database)	G	87.43 (86.61:88.63)	NA	Escherichia	0.29 (0.22:0.4)	0.62:0.87:1.47	Salmonella	0.13 (0.11:0.14)	0.2:0.53:0.53
125	Klebsiella	Illumina with error profile	Kraken (standard database)	G	94.82 (93.61:95.73)	NA	Escherichia	0.28 (0.19:0.38)	0.74:1.03:2.02	Enterobacter	0.11 (0.08:0.14)	0.21:0.37:0.53
126	Klebsiella	Illumina with error-free profile	Bracken (mini database)	G	97.83 (97.3:98.29)	NA	Escherichia	0.6 (0.44:0.86)	1.94:2.86:2.89	Citrobacter	0.13 (0.1:0.18)	1.17:1.88:1.98
127	Klebsiella	Illumina with error-free profile	Bracken (standard database)	G	98.76 (98.38:99.15)	NA	Escherichia	0.48 (0.29:0.92)	1.33:2.02:2.32	Providencia	0 (0:0)	0.02:0.13:0.88
128	Klebsiella	Illumina with error-free profile	Centrifuge (standard database)	G	72.74 (70.6:75.53)	NA	Escherichia	0.56 (0.35:0.81)	1.51:2.33:2.63	Citrobacter	0.12 (0.09:0.15)	0.32:0.53:0.83
129	Klebsiella	Illumina with error-free profile	Kraken (mini database)	G	87.47 (86.7:88.63)	NA	Escherichia	0.3 (0.22:0.38)	0.61:0.87:1.46	Salmonella	0.13 (0.11:0.15)	0.2:0.51:0.52
130	Klebsiella	Illumina with error-free profile	Kraken (standard database)	G	94.79 (93.69:95.71)	NA	Escherichia	0.27 (0.19:0.39)	0.75:1.02:2.04	Enterobacter	0.11 (0.08:0.14)	0.2:0.38:0.51
131	Klebsiella	Nanopore with error profile	Bracken (mini database)	G	97.19 (96.6:97.61)	NA	Escherichia	0.68 (0.42:1.02)	1.98:2.39:2.68	Citrobacter	0.16 (0.12:0.21)	0.32:1.49:1.65
132	Klebsiella	Nanopore with error profile	Bracken (standard database)	G	98.59 (97.98:98.99)	NA	Escherichia	0.59 (0.39:1.07)	1.73:2.33:2.61	Citrobacter	0.12 (0.08:0.17)	0.24:0.29:0.85
133	Klebsiella	Nanopore with error profile	Centrifuge (standard database)	G	86.8 (85.57:88.01)	NA	Escherichia	0.86 (0.65:1.25)	2.16:3.43:3.92	Citrobacter	0.25 (0.21:0.3)	0.55:0.75:1.32
134	Klebsiella	Nanopore with error profile	Kraken (mini database)	G	80.92 (80.11:81.44)	NA	Escherichia	0.38 (0.26:0.59)	0.88:1.03:1.53	Salmonella	0.15 (0.1:0.17)	0.25:0.48:0.53
135	Klebsiella	Nanopore with error profile	Kraken (standard database)	G	97.15 (96.42:97.65)	NA	Escherichia	0.54 (0.36:0.92)	1.45:2.21:2.25	Citrobacter	0.12 (0.08:0.16)	0.24:0.29:0.83
136	Klebsiella	Nanopore with error-free profile	Bracken (mini database)	G	98.82 (98.2:99.14)	NA	Escherichia	0.62 (0.41:1.03)	1.59:2.18:2.26	Citrobacter	0.08 (0.04:0.14)	0.34:0.94:1.25
137	Klebsiella	Nanopore with error-free profile	Bracken (standard database)	G	99.68 (99.43:99.82)	NA	Escherichia	0.16 (0.06:0.39)	0.95:1.64:2.29	Citrobacter	0.03 (0.01:0.07)	0.2:0.61:0.92
138	Klebsiella	Nanopore with error-free profile	Centrifuge (standard database)	G	96.35 (95.6:97.14)	NA	Escherichia	0.67 (0.38:1.03)	1.91:2.95:3.3	Proteus	0.16 (0.05:0.27)	0.52:0.87:1.55
139	Klebsiella	Nanopore with error-free profile	Kraken (mini database)	G	97.37 (96.58:97.92)	NA	Escherichia	0.58 (0.39:0.95)	1.48:2.12:2.15	Citrobacter	0.09 (0.05:0.15)	0.27:0.45:0.85
140	Klebsiella	Nanopore with error-free profile	Kraken (standard database)	G	98.27 (97.69:98.75)	NA	Escherichia	0.15 (0.06:0.36)	0.9:1.52:2.28	Citrobacter	0.03 (0.01:0.05)	0.2:0.6:0.9
141	Micrococcus	Illumina with error profile	Bracken (mini database)	G	98.59 (97.91:99.11)	NA	Streptomyces	0.09 (0.07:0.13)	0.2:5.71:5.84	Pseudarthrobacter	0.01 (0.01:0.02)	0.05:34.8:95.02
142	Micrococcus	Illumina with error profile	Bracken (standard database)	G	98.68 (97.28:99.53)	NA	Streptomyces	0.11 (0.06:0.18)	0.32:6.02:6.08	Pseudarthrobacter	0.02 (0.01:0.03)	0.69:55.71:90.88
143	Micrococcus	Illumina with error profile	Centrifuge (standard database)	G	94.24 (92.38:96.51)	NA	Arthrobacter	0.03 (0.02:0.05)	1.18:10.44:21.86	Pseudarthrobacter	0.02 (0.01:0.04)	0.39:15.88:35.4
144	Micrococcus	Illumina with error profile	Kraken (mini database)	G	90.08 (87.43:91.97)	NA	Arthrobacter	0.04 (0.03:0.04)	0.09:1.16:2.17	Pseudarthrobacter	0.02 (0.01:0.02)	0.05:23.9:72.03
145	Micrococcus	Illumina with error profile	Kraken (standard database)	G	97.2 (94.88:98.46)	NA	Arthrobacter	0.02 (0.01:0.05)	0.77:4.07:4.76	Pseudarthrobacter	0.01 (0:0.03)	0.42:48.01:82.44
146	Micrococcus	Illumina with error-free profile	Bracken (mini database)	G	98.56 (97.9:99.11)	NA	Streptomyces	0.09 (0.06:0.12)	0.2:6.09:6.2	Pseudarthrobacter	0.01 (0.01:0.02)	0.05:32.83:95.02
147	Micrococcus	Illumina with error-free profile	Bracken (standard database)	G	98.72 (97.3:99.56)	NA	Streptomyces	0.11 (0.05:0.19)	0.32:5.95:5.97	Pseudarthrobacter	0.01 (0:0.02)	0.64:53.86:90.81
148	Micrococcus	Illumina with error-free profile	Centrifuge (standard database)	G	94.23 (92.35:96.48)	NA	Arthrobacter	0.03 (0.02:0.05)	1.08:10.43:22.02	Pseudarthrobacter	0.02 (0.01:0.04)	0.44:15.87:35.35
149	Micrococcus	Illumina with error-free profile	Kraken (mini database)	G	90.13 (87.32:91.97)	NA	Arthrobacter	0.03 (0.02:0.04)	0.1:1.14:2.14	Pseudarthrobacter	0.02 (0.01:0.02)	0.05:23.84:71.91
150	Micrococcus	Illumina with error-free profile	Kraken (standard database)	G	97.22 (94.84:98.46)	NA	Arthrobacter	0.03 (0.01:0.05)	1.45:4.14:4.8	Pseudarthrobacter	0.01 (0:0.02)	0.34:45.49:82.33
151	Micrococcus	Nanopore with error profile	Bracken (mini database)	G	95.89 (95.15:96.56)	NA	Streptomyces	0.54 (0.46:0.62)	0.93:9.21:10.32	Pseudarthrobacter	0.01 (0.01:0.03)	0.25:42.9:90.53
152	Micrococcus	Nanopore with error profile	Bracken (standard database)	G	99.18 (97.86:99.68)	NA	Arthrobacter	0.02 (0.01:0.04)	2.61:5.31:5.94	Pseudarthrobacter	0.01 (0.01:0.03)	31.63:77.71:89.23
153	Micrococcus	Nanopore with error profile	Centrifuge (standard database)	G	96.24 (94.82:97.61)	NA	Arthrobacter	0.04 (0.03:0.06)	1.42:9.88:22.05	Pseudarthrobacter	0.02 (0.01:0.05)	0.58:21.47:43.85
154	Micrococcus	Nanopore with error profile	Kraken (mini database)	G	80.28 (78.6:82.08)	NA	Streptomyces	0.49 (0.43:0.55)	0.6:3.78:4.05	Pseudarthrobacter	0.02 (0.01:0.03)	0.07:27.72:65.62
155	Micrococcus	Nanopore with error profile	Kraken (standard database)	G	98.27 (96.55:99.13)	NA	Arthrobacter	0.02 (0.01:0.04)	1.67:4.28:5.33	Pseudarthrobacter	0.01 (0.01:0.03)	25.52:72.33:84.03
156	Micrococcus	Nanopore with error-free profile	Bracken (mini database)	G	99.48 (98.53:99.83)	NA	Pseudarthrobacter	0.66 (0.02:1.31)	69.62:87.84:92.39	Arthrobacter	0.03 (0.01:0.04)	3.4:4.75:5.1
157	Micrococcus	Nanopore with error-free profile	Bracken (standard database)	G	99.24 (97.98:99.82)	NA	Arthrobacter	0.04 (0.01:0.07)	1.15:5.47:7.05	Pseudarthrobacter	0.03 (0.02:0.08)	48.76:80.58:88.54
158	Micrococcus	Nanopore with error-free profile	Centrifuge (standard database)	G	97.4 (96.17:98.74)	NA	Arthrobacter	0.03 (0.01:0.07)	3.69:15.93:22.81	Pseudarthrobacter	0.03 (0.01:0.07)	0.6:41.5:64.38
159	Micrococcus	Nanopore with error-free profile	Kraken (mini database)	G	98.55 (97.44:99.34)	NA	Pseudarthrobacter	0.5 (0.02:0.95)	65:82.08:86.35	Arthrobacter	0.03 (0.01:0.05)	2.66:4.18:4.58
160	Micrococcus	Nanopore with error-free profile	Kraken (standard database)	G	99.01 (97.5:99.69)	NA	Arthrobacter	0.04 (0.01:0.07)	1.11:5.29:6.83	Pseudarthrobacter	0.02 (0.02:0.04)	34.81:76.41:86.81
161	Proteus	Illumina with error profile	Bracken (mini database)	G	98.9 (97.96:99.34)	NA	Salmonella	0.26 (0.11:0.64)	1.24:1.93:2.11	Escherichia	0.12 (0.07:0.4)	0.9:1.01:2.16
162	Proteus	Illumina with error profile	Bracken (standard database)	G	99 (98.24:99.36)	NA	Escherichia	0.2 (0.12:0.48)	0.9:1.13:2.3	Providencia	0.06 (0.04:0.23)	0.57:1.21:1.9
163	Proteus	Illumina with error profile	Centrifuge (standard database)	G	95.78 (94.77:96.99)	NA	Providencia	0.11 (0.03:0.26)	0.98:2.15:2.69	Bacteroides	0 (0:0)	0.01:0.95:1.3
164	Proteus	Illumina with error profile	Kraken (mini database)	G	94.33 (93.2:95.31)	NA	Providencia	0.06 (0.04:0.14)	0.35:0.99:1.17	Klebsiella	0.05 (0.03:0.1)	0.18:0.39:0.8
165	Proteus	Illumina with error profile	Kraken (standard database)	G	95.63 (94.54:96.84)	NA	Escherichia	0.12 (0.08:0.22)	0.43:0.51:1.37	Providencia	0.06 (0.04:0.23)	0.56:1.18:1.72
166	Proteus	Illumina with error-free profile	Bracken (mini database)	G	98.85 (98.07:99.34)	NA	Salmonella	0.24 (0.07:0.56)	1.37:1.98:2.08	Escherichia	0.13 (0.07:0.39)	0.96:1.24:1.93
167	Proteus	Illumina with error-free profile	Bracken (standard database)	G	99.02 (98.28:99.38)	NA	Escherichia	0.18 (0.11:0.48)	0.85:0.98:2.23	Providencia	0.07 (0.04:0.23)	0.57:1.28:1.99
168	Proteus	Illumina with error-free profile	Centrifuge (standard database)	G	95.78 (94.75:97.02)	NA	Providencia	0.12 (0.03:0.26)	1.02:2.16:2.66	Bacteroides	0 (0:0)	0.01:0.97:1.27
169	Proteus	Illumina with error-free profile	Kraken (mini database)	G	94.31 (93.22:95.31)	NA	Providencia	0.06 (0.04:0.14)	0.36:0.97:1.21	Klebsiella	0.05 (0.03:0.11)	0.19:0.38:0.8
170	Proteus	Illumina with error-free profile	Kraken (standard database)	G	95.66 (94.59:96.83)	NA	Escherichia	0.12 (0.08:0.21)	0.43:0.51:1.33	Providencia	0.06 (0.04:0.24)	0.57:1.2:1.79
171	Proteus	Nanopore with error profile	Bracken (mini database)	G	98.12 (97.06:98.59)	NA	Salmonella	0.39 (0.12:0.73)	1.79:2.82:2.86	Alistipes	0.01 (0.01:0.01)	9.33:11.82:12.44
172	Proteus	Nanopore with error profile	Bracken (standard database)	G	98.83 (97.62:99.09)	NA	Escherichia	0.35 (0.21:0.75)	1.5:1.97:3.09	Providencia	0.11 (0.06:0.27)	0.56:1.4:1.9
173	Proteus	Nanopore with error profile	Centrifuge (standard database)	G	96.9 (95.86:97.79)	NA	Providencia	0.13 (0.05:0.34)	1.33:2.15:2.75	Escherichia	0.06 (0.03:0.46)	1:1.31:1.45
174	Proteus	Nanopore with error profile	Kraken (mini database)	G	85.81 (84.89:86.45)	NA	Providencia	0.08 (0.05:0.14)	0.35:1:1.14	Alistipes	0.01 (0.01:0.01)	7.46:9.45:9.95
175	Proteus	Nanopore with error profile	Kraken (standard database)	G	97.28 (96.13:97.72)	NA	Escherichia	0.3 (0.16:0.55)	1.09:1.33:2.28	Providencia	0.11 (0.06:0.27)	0.5:1.19:1.85
176	Proteus	Nanopore with error-free profile	Bracken (mini database)	G	99.15 (98.15:99.5)	NA	Escherichia	0.26 (0.13:0.68)	1.32:1.59:2.3	Salmonella	0.12 (0.05:0.33)	1.23:1.62:1.84
177	Proteus	Nanopore with error-free profile	Bracken (standard database)	G	99.32 (98.92:99.71)	NA	Escherichia	0.15 (0.08:0.36)	0.54:1.49:2.34	Providencia	0.09 (0.02:0.3)	0.97:1.73:1.74
178	Proteus	Nanopore with error-free profile	Centrifuge (standard database)	G	97.57 (96.58:98.49)	NA	Providencia	0.17 (0.05:0.45)	1.6:2.03:2.37	Salmonella	0.09 (0.04:0.29)	1.25:1.81:1.87
179	Proteus	Nanopore with error-free profile	Kraken (mini database)	G	97.88 (96.79:98.55)	NA	Escherichia	0.22 (0.11:0.51)	0.97:1.13:1.8	Providencia	0.12 (0.06:0.26)	0.75:1.33:1.73
180	Proteus	Nanopore with error-free profile	Kraken (standard database)	G	98.22 (97.35:98.96)	NA	Escherichia	0.1 (0.06:0.27)	0.43:1.25:2.01	Providencia	0.09 (0.02:0.29)	0.96:1.69:1.74
181	Pseudomonas	Illumina with error profile	Bracken (mini database)	G	99.68 (99.49:99.77)	NA	Burkholderia	0.01 (0.01:0.02)	0.03:0.09:0.65	Staphylococcus	0 (0:0)	0.25:0.59:0.67
182	Pseudomonas	Illumina with error profile	Bracken (standard database)	G	99.8 (99.51:99.95)	NA	Burkholderia	0.01 (0.01:0.02)	0.07:0.24:0.44	Stenotrophomonas	0.01 (0.01:0.03)	0.04:0.22:0.42
183	Pseudomonas	Illumina with error profile	Centrifuge (standard database)	G	98.77 (97.75:99.62)	NA	Burkholderia	0.01 (0:0.01)	0.05:0.4:1.03	Staphylococcus	0 (0:0)	0.03:0.44:0.56
184	Pseudomonas	Illumina with error profile	Kraken (mini database)	G	95.75 (94.3:97.08)	NA	Burkholderia	0.01 (0.01:0.02)	0.03:0.08:0.59	Staphylococcus	0 (0:0)	0.25:0.57:0.65
185	Pseudomonas	Illumina with error profile	Kraken (standard database)	G	99 (97.72:99.81)	NA	Stenotrophomonas	0.01 (0:0.02)	0.04:0.21:0.41	Proteus	0 (0:0)	0:0.24:0.34
186	Pseudomonas	Illumina with error-free profile	Bracken (mini database)	G	99.65 (99.48:99.76)	NA	Burkholderia	0.01 (0.01:0.02)	0.03:0.08:0.63	Staphylococcus	0 (0:0)	0.03:0.52:0.65
187	Pseudomonas	Illumina with error-free profile	Bracken (standard database)	G	99.8 (99.51:99.95)	NA	Burkholderia	0.01 (0.01:0.02)	0.08:0.26:0.5	Stenotrophomonas	0.01 (0.01:0.02)	0.05:0.23:0.42
188	Pseudomonas	Illumina with error-free profile	Centrifuge (standard database)	G	98.76 (97.72:99.62)	NA	Burkholderia	0.01 (0:0.01)	0.05:0.37:1.01	Staphylococcus	0 (0:0)	0.01:0.41:0.57
189	Pseudomonas	Illumina with error-free profile	Kraken (mini database)	G	95.75 (94.31:97.06)	NA	Burkholderia	0.01 (0.01:0.02)	0.03:0.07:0.57	Staphylococcus	0 (0:0)	0.03:0.49:0.64
190	Pseudomonas	Illumina with error-free profile	Kraken (standard database)	G	99.02 (97.75:99.8)	NA	Stenotrophomonas	0.01 (0.01:0.02)	0.05:0.21:0.41	Proteus	0 (0:0)	0:0.23:0.32
191	Pseudomonas	Nanopore with error profile	Bracken (mini database)	G	98.38 (98.18:98.53)	NA	Burkholderia	0.03 (0.02:0.05)	0.11:0.17:0.43	Staphylococcus	0.01 (0.01:0.01)	0.02:0.54:0.69
192	Pseudomonas	Nanopore with error profile	Bracken (standard database)	G	99.74 (99.24:99.94)	NA	Cupriavidus	0.04 (0.02:0.07)	0.22:0.32:0.36	Stenotrophomonas	0.03 (0.02:0.05)	0.1:0.25:0.37
193	Pseudomonas	Nanopore with error profile	Centrifuge (standard database)	G	98.87 (98.3:99.61)	NA	Burkholderia	0.02 (0.01:0.04)	0.12:0.47:0.81	NA	NA	NA
194	Pseudomonas	Nanopore with error profile	Kraken (mini database)	G	86.11 (85.08:86.96)	NA	Burkholderia	0.04 (0.02:0.05)	0.09:0.14:0.36	Staphylococcus	0.01 (0.01:0.01)	0.02:0.46:0.61
195	Pseudomonas	Nanopore with error profile	Kraken (standard database)	G	99.32 (98.33:99.67)	NA	Stenotrophomonas	0.03 (0.01:0.04)	0.1:0.24:0.36	Comamonas	0.01 (0.01:0.02)	0.03:0.22:0.31
196	Pseudomonas	Nanopore with error-free profile	Bracken (mini database)	G	99.86 (99.47:99.97)	NA	Stenotrophomonas	0.05 (0.03:0.07)	0.12:0.37:0.5	Burkholderia	0.04 (0.02:0.06)	0.2:0.68:0.84
197	Pseudomonas	Nanopore with error-free profile	Bracken (standard database)	G	99.95 (99.77:100)	NA	Stenotrophomonas	0.07 (0.05:0.12)	0.32:0.49:0.53	Burkholderia	0.04 (0.02:0.09)	0.44:0.62:0.66
198	Pseudomonas	Nanopore with error-free profile	Centrifuge (standard database)	G	99.37 (98.83:99.89)	NA	Burkholderia	0.04 (0.01:0.05)	0.19:0.79:0.98	Serratia	0.02 (0.01:0.05)	0.22:0.54:0.62
199	Pseudomonas	Nanopore with error-free profile	Kraken (mini database)	G	99.46 (98.64:99.88)	NA	Stenotrophomonas	0.05 (0.03:0.07)	0.13:0.4:0.54	Burkholderia	0.04 (0.02:0.08)	0.21:0.67:0.84
200	Pseudomonas	Nanopore with error-free profile	Kraken (standard database)	G	99.53 (98.89:99.96)	NA	Stenotrophomonas	0.07 (0.05:0.12)	0.3:0.48:0.53	Burkholderia	0.03 (0.01:0.07)	0.38:0.46:0.48
201	Staphylococcus	Illumina with error profile	Bracken (mini database)	G	99.34 (99.14:99.7)	NA	Pseudomonas	0 (0:0)	0:0.76:2.69	NA	NA	NA
202	Staphylococcus	Illumina with error profile	Bracken (mini database)	G	99.85 (99.75:99.9)	NA	Bradyrhizobium	0 (0:0.02)	0.18:0.24:0.25	NA	NA	NA
203	Staphylococcus	Illumina with error profile	Bracken (mini database)	G	99.66 (99.46:99.76)	NA	Enterobacter	0 (0:0)	0.02:0.85:1.1	Lentilactobacillus	0 (0:0)	1.54:2.07:2.2
204	Staphylococcus	Illumina with error profile	Bracken (standard database)	G	99.52 (99.24:99.73)	NA	Pseudomonas	0 (0:0)	0.28:2.23:2.72	NA	NA	NA
205	Staphylococcus	Illumina with error profile	Bracken (standard database)	G	99.88 (99.47:99.93)	NA	Mammaliicoccus	0.01 (0:0.02)	0.09:0.12:0.17	NA	NA	NA
206	Staphylococcus	Illumina with error profile	Bracken (standard database)	G	99.76 (99.65:99.87)	NA	Acinetobacter	0 (0:0)	0.25:0.82:0.96	Lentilactobacillus	0 (0:0)	1.45:2.22:2.41
207	Staphylococcus	Illumina with error profile	Centrifuge (standard database)	G	84.36 (82.05:93.43)	NA	Streptococcus	0.01 (0.01:0.02)	0.05:0.2:0.87	Pseudomonas	0 (0:0)	0:1.41:2.66
208	Staphylococcus	Illumina with error profile	Centrifuge (standard database)	G	98.07 (97.67:99.06)	NA	Homo	0.04 (0.01:0.08)	0.14:0.17:0.27	NA	NA	NA
209	Staphylococcus	Illumina with error profile	Centrifuge (standard database)	G	98.4 (97.36:98.96)	NA	Lactobacillus	0.01 (0:0.01)	0.04:0.53:1.55	NA	NA	NA
210	Staphylococcus	Illumina with error profile	Kraken (mini database)	G	96 (95.13:96.67)	NA	Pseudomonas	0 (0:0)	0:0.72:2.56	Streptococcus	0 (0:0)	0.02:0.21:0.84
211	Staphylococcus	Illumina with error profile	Kraken (mini database)	G	97.37 (96.78:98.05)	NA	Bradyrhizobium	0 (0:0.01)	0.16:0.21:0.22	NA	NA	NA
212	Staphylococcus	Illumina with error profile	Kraken (mini database)	G	96.62 (93.48:97.17)	NA	Enterobacter	0 (0:0)	0.01:0.74:0.96	Lentilactobacillus	0 (0:0)	1.48:1.98:2.11
213	Staphylococcus	Illumina with error profile	Kraken (standard database)	G	97.84 (97.27:98.55)	NA	Pseudomonas	0 (0:0)	0.01:1.94:2.66	Streptococcus	0 (0:0.01)	0.04:0.41:0.86
214	Staphylococcus	Illumina with error profile	Kraken (standard database)	G	99.35 (98.7:99.61)	NA	Mammaliicoccus	0.01 (0:0.02)	0.09:0.11:0.17	NA	NA	NA
215	Staphylococcus	Illumina with error profile	Kraken (standard database)	G	99.13 (98.81:99.42)	NA	Acinetobacter	0 (0:0)	0.09:0.71:0.86	Lentilactobacillus	0 (0:0)	1.43:2.19:2.38
216	Staphylococcus	Illumina with error-free profile	Bracken (mini database)	G	99.35 (99.15:99.66)	NA	Pseudomonas	0 (0:0)	0.01:0.65:2.68	NA	NA	NA
217	Staphylococcus	Illumina with error-free profile	Bracken (mini database)	G	99.86 (99.73:99.9)	NA	Bradyrhizobium	0 (0:0)	0.11:0.21:0.23	NA	NA	NA
218	Staphylococcus	Illumina with error-free profile	Bracken (mini database)	G	99.67 (99.47:99.78)	NA	Acinetobacter	0.01 (0:0.01)	0.02:0.07:0.83	Enterobacter	0 (0:0)	0.01:0.89:1.12
219	Staphylococcus	Illumina with error-free profile	Bracken (standard database)	G	99.52 (99.28:99.73)	NA	Pseudomonas	0 (0:0)	0.01:2.1:2.72	NA	NA	NA
220	Staphylococcus	Illumina with error-free profile	Bracken (standard database)	G	99.88 (99.5:99.93)	NA	Bradyrhizobium	0 (0:0.01)	0.3:0.37:0.39	NA	NA	NA
221	Staphylococcus	Illumina with error-free profile	Bracken (standard database)	G	99.77 (99.65:99.87)	NA	Acinetobacter	0 (0:0)	0.44:0.85:0.95	Lentilactobacillus	0 (0:0)	1.09:2.14:2.4
222	Staphylococcus	Illumina with error-free profile	Centrifuge (standard database)	G	84.32 (82.08:93.42)	NA	Streptococcus	0.01 (0.01:0.02)	0.05:0.2:0.87	Pseudomonas	0 (0:0)	0:1.54:2.66
223	Staphylococcus	Illumina with error-free profile	Centrifuge (standard database)	G	98.07 (97.68:99.05)	NA	Homo	0.03 (0.01:0.08)	0.14:0.19:0.24	NA	NA	NA
224	Staphylococcus	Illumina with error-free profile	Centrifuge (standard database)	G	98.41 (97.31:98.97)	NA	Lactobacillus	0.01 (0:0.02)	0.04:0.65:1.54	NA	NA	NA
225	Staphylococcus	Illumina with error-free profile	Kraken (mini database)	G	96 (95.14:96.62)	NA	Pseudomonas	0 (0:0)	0.01:0.49:2.56	Streptococcus	0 (0:0)	0.02:0.26:0.84
226	Staphylococcus	Illumina with error-free profile	Kraken (mini database)	G	97.31 (96.82:98.05)	NA	Bradyrhizobium	0 (0:0)	0.08:0.18:0.2	NA	NA	NA
227	Staphylococcus	Illumina with error-free profile	Kraken (mini database)	G	96.62 (93.54:97.14)	NA	Acinetobacter	0.01 (0:0.01)	0.02:0.07:0.76	Enterobacter	0 (0:0)	0.01:0.76:0.96
228	Staphylococcus	Illumina with error-free profile	Kraken (standard database)	G	97.83 (97.27:98.49)	NA	Pseudomonas	0 (0:0)	0:1.73:2.66	Streptococcus	0 (0:0.01)	0.05:0.33:0.86
229	Staphylococcus	Illumina with error-free profile	Kraken (standard database)	G	99.37 (98.69:99.6)	NA	Bradyrhizobium	0 (0:0.01)	0.28:0.37:0.39	NA	NA	NA
230	Staphylococcus	Illumina with error-free profile	Kraken (standard database)	G	99.15 (98.81:99.43)	NA	Enterobacter	0 (0:0)	0.9:1.2:1.28	Lentilactobacillus	0 (0:0)	1.07:2.11:2.37
231	Staphylococcus	Nanopore with error profile	Bracken (mini database)	G	98.94 (98.79:99.07)	NA	Pseudomonas	0.03 (0.02:0.04)	0.08:0.33:2.51	Streptococcus	0.02 (0.01:0.02)	0.03:0.23:0.66
232	Staphylococcus	Nanopore with error profile	Bracken (mini database)	G	98.96 (98.74:99.1)	NA	Bacillus	0.04 (0.03:0.07)	0.17:0.25:0.33	NA	NA	NA
233	Staphylococcus	Nanopore with error profile	Bracken (mini database)	G	98.85 (98.34:98.98)	NA	Acinetobacter	0.02 (0.01:0.03)	0.04:0.4:1.09	Lentilactobacillus	0.01 (0.01:0.01)	1.5:2.68:2.98
234	Staphylococcus	Nanopore with error profile	Bracken (standard database)	G	99.85 (99.78:99.9)	NA	Pseudomonas	0.01 (0.01:0.02)	1.06:2.59:2.97	Streptococcus	0.01 (0.01:0.04)	0.11:0.45:0.55
235	Staphylococcus	Nanopore with error profile	Bracken (standard database)	G	99.91 (99.68:99.95)	NA	Bacillus	0.02 (0.01:0.03)	0.07:0.19:0.3	NA	NA	NA
236	Staphylococcus	Nanopore with error profile	Bracken (standard database)	G	99.87 (99.79:99.93)	NA	Homo	0.02 (0.01:0.02)	0.06:0.28:0.44	Acinetobacter	0.01 (0.01:0.02)	0.76:1.34:1.49
237	Staphylococcus	Nanopore with error profile	Centrifuge (standard database)	G	94.97 (94.06:96.9)	NA	Streptococcus	0.02 (0.01:0.03)	0.11:0.35:1.3	Pseudomonas	0.01 (0.01:0.01)	0.02:3.92:4.96
238	Staphylococcus	Nanopore with error profile	Centrifuge (standard database)	G	98.67 (97.99:99.37)	NA	Homo	0.04 (0.02:0.08)	0.18:0.29:0.3	NA	NA	NA
239	Staphylococcus	Nanopore with error profile	Centrifuge (standard database)	G	98.84 (98.07:99.31)	NA	Acinetobacter	0.01 (0.01:0.01)	0.07:0.98:1.27	NA	NA	NA
240	Staphylococcus	Nanopore with error profile	Kraken (mini database)	G	88.1 (87.48:88.49)	NA	Pseudomonas	0.03 (0.02:0.04)	0.05:0.2:2.15	Streptococcus	0.02 (0.01:0.02)	0.04:0.16:0.6
241	Staphylococcus	Nanopore with error profile	Kraken (mini database)	G	88.11 (87.51:88.6)	NA	Homo	0.1 (0.08:0.13)	0.15:0.19:0.19	NA	NA	NA
242	Staphylococcus	Nanopore with error profile	Kraken (mini database)	G	87.33 (85.24:87.97)	NA	Acinetobacter	0.02 (0.01:0.03)	0.04:0.31:0.94	Lentilactobacillus	0.01 (0.01:0.01)	1.18:2.32:2.6
243	Staphylococcus	Nanopore with error profile	Kraken (standard database)	G	99.22 (98.98:99.38)	NA	Pseudomonas	0.01 (0.01:0.01)	0.62:2.49:2.96	Streptococcus	0.01 (0.01:0.04)	0.1:0.43:0.55
244	Staphylococcus	Nanopore with error profile	Kraken (standard database)	G	99.53 (99.12:99.63)	NA	Paenibacillus	0.01 (0.01:0.02)	0.09:0.21:0.25	NA	NA	NA
245	Staphylococcus	Nanopore with error profile	Kraken (standard database)	G	99.39 (99.09:99.57)	NA	Homo	0.02 (0.01:0.02)	0.06:0.28:0.44	Acinetobacter	0.01 (0.01:0.02)	0.46:1.28:1.49
246	Staphylococcus	Nanopore with error-free profile	Bracken (mini database)	G	99.94 (99.87:99.97)	NA	Streptococcus	0.05 (0.02:0.07)	0.38:0.6:0.65	Enterococcus	0.01 (0.01:0.07)	0.14:0.18:0.19
247	Staphylococcus	Nanopore with error-free profile	Bracken (mini database)	G	99.97 (99.85:100)	NA	Bacillus	0.05 (0.02:0.08)	0.22:0.28:0.3	NA	NA	NA
248	Staphylococcus	Nanopore with error-free profile	Bracken (mini database)	G	99.93 (99.84:99.97)	NA	Homo	0.02 (0.01:0.04)	0.32:0.54:0.59	Macrococcus	0.01 (0.01:0.16)	0.23:0.24:0.24
249	Staphylococcus	Nanopore with error-free profile	Bracken (standard database)	G	99.97 (99.94:99.99)	NA	Streptococcus	0.04 (0.03:0.09)	0.42:0.65:0.71	NA	NA	NA
250	Staphylococcus	Nanopore with error-free profile	Bracken (standard database)	G	99.96 (99.82:100)	NA	Mammaliicoccus	0.08 (0.03:0.11)	0.15:0.2:0.21	NA	NA	NA
251	Staphylococcus	Nanopore with error-free profile	Bracken (standard database)	G	99.94 (99.87:99.98)	NA	Macrococcus	0.05 (0.01:0.15)	0.23:0.23:0.23	Mammaliicoccus	0.03 (0.01:0.05)	0.1:0.16:0.18
252	Staphylococcus	Nanopore with error-free profile	Centrifuge (standard database)	G	98.87 (98.52:99.38)	NA	Streptococcus	0.03 (0.01:0.06)	0.28:0.62:0.71	NA	NA	NA
253	Staphylococcus	Nanopore with error-free profile	Centrifuge (standard database)	G	99.4 (98.6:99.83)	NA	Homo	0.04 (0.01:0.06)	0.16:0.36:0.51	NA	NA	NA
254	Staphylococcus	Nanopore with error-free profile	Centrifuge (standard database)	G	99.45 (98.99:99.75)	NA	Lactobacillus	0.02 (0.01:0.07)	0.54:1.2:1.37	Acinetobacter	0.01 (0.01:0.03)	0.96:1.27:1.35
255	Staphylococcus	Nanopore with error-free profile	Kraken (mini database)	G	99.53 (99.38:99.66)	NA	Streptococcus	0.05 (0.02:0.07)	0.38:0.6:0.65	Enterococcus	0.01 (0.01:0.07)	0.13:0.17:0.18
256	Staphylococcus	Nanopore with error-free profile	Kraken (mini database)	G	99.85 (99.54:99.95)	NA	Bacillus	0.04 (0.01:0.05)	0.21:0.27:0.29	NA	NA	NA
257	Staphylococcus	Nanopore with error-free profile	Kraken (mini database)	G	99.74 (99.4:99.86)	NA	Homo	0.01 (0.01:0.04)	0.32:0.54:0.59	Macrococcus	0.01 (0.01:0.15)	0.23:0.24:0.24
258	Staphylococcus	Nanopore with error-free profile	Kraken (standard database)	G	99.65 (99.5:99.77)	NA	Streptococcus	0.04 (0.03:0.09)	0.42:0.65:0.71	NA	NA	NA
259	Staphylococcus	Nanopore with error-free profile	Kraken (standard database)	G	99.93 (99.65:99.96)	NA	Mammaliicoccus	0.08 (0.03:0.11)	0.15:0.2:0.21	NA	NA	NA
260	Staphylococcus	Nanopore with error-free profile	Kraken (standard database)	G	99.89 (99.78:99.94)	NA	Mammaliicoccus	0.03 (0.01:0.05)	0.1:0.16:0.18	Macrococcus	0.01 (0.01:0.06)	0.23:0.23:0.23
261	Streptococcus	Illumina with error profile	Bracken (mini database)	G	99.4 (99.3:99.57)	NA	Gemella	0.1 (0.02:0.17)	0.28:0.42:0.79	Neisseria	0 (0:0.01)	0.9:3.57:4.24
262	Streptococcus	Illumina with error profile	Bracken (mini database)	G	99.78 (99.52:99.89)	NA	Escherichia	0.02 (0.01:0.02)	0.89:3.09:3.64	Homo	0 (0:0)	0.01:0.47:1.81
263	Streptococcus	Illumina with error profile	Bracken (mini database)	G	99.9 (99.81:99.93)	NA	Enterococcus	0 (0:0.03)	0.1:0.23:0.23	Staphylococcus	0 (0:0.03)	0.07:0.59:0.82
264	Streptococcus	Illumina with error profile	Bracken (standard database)	G	99.46 (99.21:99.67)	NA	Gemella	0.11 (0.02:0.22)	0.32:0.55:1.13	Neisseria	0 (0:0.02)	1.03:4:4.74
265	Streptococcus	Illumina with error profile	Bracken (standard database)	G	99.82 (99.5:99.98)	NA	Escherichia	0.01 (0:0.02)	0.84:1.12:1.21	Homo	0 (0:0)	0.19:1.5:1.83
266	Streptococcus	Illumina with error profile	Bracken (standard database)	G	99.99 (99.95:100)	NA	Enterococcus	0.07 (0:0.09)	0.29:0.3:0.31	Staphylococcus	0.01 (0:0.03)	0.27:0.68:0.8
267	Streptococcus	Illumina with error profile	Centrifuge (standard database)	G	96.09 (94.67:97.32)	NA	Filifactor	0.01 (0:0.01)	0.04:0.52:0.64	Neisseria	0 (0:0.01)	0.05:0.95:4.62
268	Streptococcus	Illumina with error profile	Centrifuge (standard database)	G	98.88 (98.04:99.6)	NA	Homo	0.01 (0:0.02)	0.04:0.88:1.87	Escherichia	0 (0:0.1)	0.61:0.75:0.79
269	Streptococcus	Illumina with error profile	Centrifuge (standard database)	G	99.42 (98.69:99.7)	NA	Filifactor	0 (0:0)	1.81:2.29:2.41	Homo	0 (0:0.01)	0.37:0.79:0.89
270	Streptococcus	Illumina with error profile	Kraken (mini database)	G	89.93 (88.1:92.43)	NA	Gemella	0.09 (0.02:0.16)	0.25:0.38:0.71	Neisseria	0 (0:0.01)	0.05:2.73:3.62
271	Streptococcus	Illumina with error profile	Kraken (mini database)	G	97.63 (96.39:98.63)	NA	Escherichia	0.01 (0.01:0.02)	0.41:0.54:0.57	Homo	0 (0:0)	0.01:0.46:1.79
272	Streptococcus	Illumina with error profile	Kraken (mini database)	G	98.14 (97.31:98.55)	NA	Enterococcus	0 (0:0.03)	0.09:0.22:0.23	Staphylococcus	0 (0:0.03)	0.06:0.54:0.77
273	Streptococcus	Illumina with error profile	Kraken (standard database)	G	97.67 (96.27:98.26)	NA	Gemella	0.11 (0.02:0.21)	0.31:0.52:1.11	Neisseria	0 (0:0.01)	1.01:3.93:4.66
274	Streptococcus	Illumina with error profile	Kraken (standard database)	G	99.12 (98.43:99.94)	NA	Escherichia	0 (0:0)	0.52:0.71:0.77	Homo	0 (0:0)	0.19:1.5:1.83
275	Streptococcus	Illumina with error profile	Kraken (standard database)	G	99.78 (99.09:99.94)	NA	Clostridioides	0.01 (0:0.01)	0.11:0.26:0.3	Staphylococcus	0.01 (0:0.03)	0.24:0.67:0.79
276	Streptococcus	Illumina with error-free profile	Bracken (mini database)	G	99.38 (99.29:99.59)	NA	Gemella	0.1 (0.02:0.15)	0.28:0.4:0.76	Neisseria	0 (0:0.02)	1.56:3.75:4.3
277	Streptococcus	Illumina with error-free profile	Bracken (mini database)	G	99.76 (99.52:99.9)	NA	Escherichia	0.02 (0.01:0.02)	0.85:3.35:3.98	Homo	0 (0:0)	0.01:0.4:1.81
278	Streptococcus	Illumina with error-free profile	Bracken (mini database)	G	99.9 (99.83:99.93)	NA	Enterococcus	0 (0:0.03)	0.1:0.22:0.22	Staphylococcus	0 (0:0.03)	0.05:0.53:0.81
279	Streptococcus	Illumina with error-free profile	Bracken (standard database)	G	99.44 (99.23:99.68)	NA	Gemella	0.13 (0.03:0.22)	0.34:0.55:1.1	Neisseria	0 (0:0.02)	0.81:3.96:4.75
280	Streptococcus	Illumina with error-free profile	Bracken (standard database)	G	99.81 (99.52:99.98)	NA	Escherichia	0.01 (0.01:0.02)	0.83:1.21:1.32	Homo	0 (0:0)	0.19:1.51:1.84
281	Streptococcus	Illumina with error-free profile	Bracken (standard database)	G	99.99 (99.95:100)	NA	Enterococcus	0.06 (0:0.08)	0.29:0.3:0.3	Staphylococcus	0.01 (0:0.03)	0.25:0.69:0.81
282	Streptococcus	Illumina with error-free profile	Centrifuge (standard database)	G	96.09 (94.74:97.33)	NA	Filifactor	0.01 (0:0.01)	0.05:0.49:0.61	Neisseria	0 (0:0.01)	0.05:1.01:4.63
283	Streptococcus	Illumina with error-free profile	Centrifuge (standard database)	G	98.89 (98.02:99.6)	NA	Homo	0.01 (0:0.02)	0.04:0.74:1.83	Escherichia	0 (0:0.2)	0.62:0.74:0.77
284	Streptococcus	Illumina with error-free profile	Centrifuge (standard database)	G	99.42 (98.69:99.71)	NA	Filifactor	0 (0:0)	1.72:2.18:2.3	Homo	0 (0:0)	0.07:0.72:0.88
285	Streptococcus	Illumina with error-free profile	Kraken (mini database)	G	89.95 (88.09:92.35)	NA	Gemella	0.09 (0.02:0.14)	0.26:0.37:0.68	Neisseria	0 (0:0.01)	0.06:2.69:3.66
286	Streptococcus	Illumina with error-free profile	Kraken (mini database)	G	97.62 (96.45:98.6)	NA	Escherichia	0.02 (0.01:0.02)	0.44:0.56:0.59	Homo	0 (0:0)	0.01:0.39:1.79
287	Streptococcus	Illumina with error-free profile	Kraken (mini database)	G	98.15 (97.28:98.55)	NA	Enterococcus	0 (0:0.03)	0.09:0.22:0.22	Staphylococcus	0 (0:0.03)	0.05:0.49:0.77
288	Streptococcus	Illumina with error-free profile	Kraken (standard database)	G	97.67 (96.25:98.24)	NA	Gemella	0.13 (0.03:0.21)	0.33:0.53:1.08	Neisseria	0 (0:0.01)	0.33:3.79:4.66
289	Streptococcus	Illumina with error-free profile	Kraken (standard database)	G	99.12 (98.46:99.95)	NA	Escherichia	0 (0:0)	0.53:0.73:0.79	Homo	0 (0:0)	0.19:1.51:1.84
290	Streptococcus	Illumina with error-free profile	Kraken (standard database)	G	99.78 (99.11:99.94)	NA	Enterococcus	0.05 (0:0.08)	0.27:0.28:0.28	Staphylococcus	0.01 (0:0.03)	0.23:0.66:0.79
291	Streptococcus	Nanopore with error profile	Bracken (mini database)	G	98.27 (98.06:98.62)	NA	Gemella	0.05 (0.01:0.09)	0.23:0.38:0.74	Neisseria	0.01 (0.01:0.01)	0.03:3.36:4.53
292	Streptococcus	Nanopore with error profile	Bracken (mini database)	G	99.2 (99.03:99.34)	NA	Homo	0.06 (0.04:0.08)	0.11:0.16:2.93	Escherichia	0.02 (0.01:0.04)	0.15:1.48:1.97
293	Streptococcus	Nanopore with error profile	Bracken (mini database)	G	99.25 (99.14:99.33)	NA	Enterococcus	0.01 (0.01:0.03)	0.09:0.19:0.24	Staphylococcus	0.01 (0.01:0.03)	0.1:0.44:0.8
294	Streptococcus	Nanopore with error profile	Bracken (standard database)	G	99.59 (99.39:99.77)	NA	Gemella	0.06 (0.03:0.08)	0.22:0.48:0.87	Neisseria	0.01 (0.01:0.02)	3.51:4.7:5
295	Streptococcus	Nanopore with error profile	Bracken (standard database)	G	99.85 (99.61:99.98)	NA	Escherichia	0.02 (0.01:0.03)	0.37:1.18:1.38	Homo	0.01 (0.01:0.02)	0.03:2.17:2.84
296	Streptococcus	Nanopore with error profile	Bracken (standard database)	G	99.95 (99.91:99.98)	NA	Staphylococcus	0.07 (0.05:0.15)	0.34:0.6:0.67	Clostridioides	0.03 (0.02:0.04)	0.2:0.34:0.38
297	Streptococcus	Nanopore with error profile	Centrifuge (standard database)	G	97.44 (96.78:98.23)	NA	Filifactor	0.01 (0.01:0.01)	0.45:0.87:0.97	Neisseria	0.01 (0.01:0.02)	0.14:3.43:4.77
298	Streptococcus	Nanopore with error profile	Centrifuge (standard database)	G	99.31 (98.25:99.65)	NA	Homo	0.01 (0.01:0.03)	0.04:1.49:2.58	Ndongobacter	0.01 (0.01:0.01)	0.22:0.32:0.35
299	Streptococcus	Nanopore with error profile	Centrifuge (standard database)	G	99.57 (99.28:99.68)	NA	Staphylococcus	0.02 (0.01:0.04)	0.16:0.49:0.57	Filifactor	0.01 (0.01:0.01)	1.68:2.57:2.79
300	Streptococcus	Nanopore with error profile	Kraken (mini database)	G	82.79 (81.46:84.13)	NA	Gemella	0.04 (0.01:0.07)	0.19:0.32:0.61	Neisseria	0.01 (0.01:0.01)	0.03:2.49:3.64
301	Streptococcus	Nanopore with error profile	Kraken (mini database)	G	89.07 (88.52:89.67)	NA	Homo	0.05 (0.04:0.07)	0.09:0.15:2.65	Escherichia	0.01 (0.01:0.02)	0.12:0.41:0.53
302	Streptococcus	Nanopore with error profile	Kraken (mini database)	G	89.07 (88.6:89.46)	NA	Staphylococcus	0.02 (0.01:0.03)	0.07:0.41:0.73	Enterococcus	0.01 (0.01:0.03)	0.08:0.17:0.22
303	Streptococcus	Nanopore with error profile	Kraken (standard database)	G	98.34 (97.69:98.8)	NA	Gemella	0.05 (0.03:0.08)	0.21:0.47:0.86	Neisseria	0.01 (0.01:0.01)	2.98:4.56:4.95
304	Streptococcus	Nanopore with error profile	Kraken (standard database)	G	99.35 (99.07:99.73)	NA	Escherichia	0.02 (0.01:0.03)	0.35:1.05:1.22	Homo	0.01 (0.01:0.02)	0.03:2.17:2.84
305	Streptococcus	Nanopore with error profile	Kraken (standard database)	G	99.66 (99.39:99.73)	NA	Staphylococcus	0.06 (0.05:0.12)	0.32:0.6:0.67	Clostridioides	0.03 (0.02:0.04)	0.18:0.34:0.38
306	Streptococcus	Nanopore with error-free profile	Bracken (mini database)	G	99.68 (99.58:99.86)	NA	Gemella	0.06 (0.03:0.1)	0.25:0.65:1.28	Enterococcus	0.05 (0.02:0.11)	0.18:0.2:0.2
307	Streptococcus	Nanopore with error-free profile	Bracken (mini database)	G	99.87 (99.65:99.99)	NA	Clostridioides	0.06 (0.04:0.1)	0.14:0.16:0.17	Escherichia	0.01 (0.01:0.07)	0.65:1.05:1.15
308	Streptococcus	Nanopore with error-free profile	Bracken (mini database)	G	100 (99.94:100)	NA	Enterococcus	0.11 (0.05:0.19)	0.36:0.43:0.45	Staphylococcus	0.04 (0.02:0.05)	0.31:0.52:0.57
309	Streptococcus	Nanopore with error-free profile	Bracken (standard database)	G	99.74 (99.53:99.9)	NA	Enterococcus	0.05 (0.03:0.11)	0.2:0.25:0.26	Gemella	0.05 (0.02:0.09)	0.15:0.8:1.36
310	Streptococcus	Nanopore with error-free profile	Bracken (standard database)	G	99.94 (99.75:100)	NA	Limosilactobacillus	0.1 (0.08:0.13)	0.18:0.2:0.2	Enterococcus	0.05 (0.03:0.12)	0.25:0.25:0.25
311	Streptococcus	Nanopore with error-free profile	Bracken (standard database)	G	100 (99.98:100)	NA	Enterococcus	0.21 (0.07:0.26)	0.5:0.56:0.58	Staphylococcus	0.12 (0.06:0.17)	0.44:0.51:0.53
312	Streptococcus	Nanopore with error-free profile	Centrifuge (standard database)	G	98.94 (98.34:99.3)	NA	Haemophilus	0.02 (0.01:0.03)	0.44:0.66:0.71	Neisseria	0.01 (0.01:0.04)	2.11:3.89:4.34
313	Streptococcus	Nanopore with error-free profile	Centrifuge (standard database)	G	99.6 (98.66:99.92)	NA	Bacillus	0.03 (0.02:0.11)	0.16:0.16:0.16	Homo	0.01 (0.01:0.02)	0.03:1.6:2.15
314	Streptococcus	Nanopore with error-free profile	Centrifuge (standard database)	G	99.92 (99.72:99.96)	NA	Staphylococcus	0.14 (0.06:0.3)	0.43:0.5:0.52	Enterococcus	0.05 (0.03:0.14)	0.48:0.53:0.54
315	Streptococcus	Nanopore with error-free profile	Kraken (mini database)	G	98.71 (98.16:99.21)	NA	Enterococcus	0.05 (0.02:0.11)	0.17:0.19:0.19	Gemella	0.05 (0.03:0.1)	0.25:0.64:1.27
316	Streptococcus	Nanopore with error-free profile	Kraken (mini database)	G	99.7 (99.37:99.96)	NA	Clostridioides	0.06 (0.04:0.1)	0.14:0.16:0.17	Escherichia	0.01 (0.01:0.07)	0.56:0.89:0.97
317	Streptococcus	Nanopore with error-free profile	Kraken (mini database)	G	99.92 (99.66:99.97)	NA	Enterococcus	0.11 (0.05:0.19)	0.36:0.43:0.45	Staphylococcus	0.04 (0.02:0.06)	0.31:0.52:0.57
318	Streptococcus	Nanopore with error-free profile	Kraken (standard database)	G	99.44 (99.04:99.68)	NA	Gemella	0.05 (0.02:0.09)	0.15:0.79:1.35	Lactobacillus	0.03 (0.01:0.06)	0.2:0.24:0.25
319	Streptococcus	Nanopore with error-free profile	Kraken (standard database)	G	99.85 (99.56:100)	NA	Limosilactobacillus	0.1 (0.08:0.13)	0.18:0.2:0.2	Enterococcus	0.05 (0.03:0.12)	0.25:0.25:0.25
320	Streptococcus	Nanopore with error-free profile	Kraken (standard database)	G	99.98 (99.86:100)	NA	Enterococcus	0.21 (0.07:0.26)	0.5:0.56:0.58	Staphylococcus	0.12 (0.06:0.17)	0.44:0.51:0.53
321	Bacillus cereus	Illumina with error profile	Bracken (mini database)	S	39.8 (33.45:49.4)	NA	Bacillus thuringiensis	37.75 (22.28:42.63)	58.03:68.47:71.29	Bacillus mycoides	1.01 (0.81:1.41)	12.74:64.99:72.95
322	Bacillus cereus	Illumina with error profile	Bracken (standard database)	S	40.09 (32.46:55.3)	NA	Bacillus mycoides	3.19 (2.6:4.02)	35.47:88.9:90.43	Bacillus albus	0.6 (0.51:0.87)	5.79:9.21:77.6
323	Bacillus cereus	Illumina with error profile	Centrifuge (standard database)	S	13.05 (11.06:25.74)	3.58 (2.77:4.51)	Bacillus mycoides	0.69 (0.29:1.44)	53.11:83.07:89.34	NA	NA	NA
324	Bacillus cereus	Illumina with error profile	Kraken (mini database)	S	10.37 (8.23:13.74)	2.3 (1.8:4.2)	Bacillus mycoides	0.62 (0.53:0.86)	8.51:37.41:47.14	Bacillus albus	0.32 (0.28:0.49)	2.32:3.37:43.36
325	Bacillus cereus	Illumina with error profile	Kraken (standard database)	S	22.24 (16.85:32.68)	0.45 (0.31:0.83)	Bacillus mycoides	2.78 (2.23:3.53)	33.09:80.28:81.46	Bacillus albus	0.56 (0.47:0.83)	5.62:8.93:75.23
326	Bacillus cereus	Illumina with error-free profile	Bracken (mini database)	S	40.33 (33.56:50.61)	NA	Bacillus thuringiensis	37.36 (22.9:42.54)	58.04:68.83:70.75	Bacillus mycoides	1.02 (0.81:1.43)	12.68:64.26:72.4
327	Bacillus cereus	Illumina with error-free profile	Bracken (standard database)	S	40.14 (33.2:55.4)	NA	Bacillus mycoides	3.23 (2.59:4.16)	35.4:89.47:90.24	Bacillus albus	0.6 (0.5:0.87)	5.76:9.03:77.62
328	Bacillus cereus	Illumina with error-free profile	Centrifuge (standard database)	S	13.04 (11.04:25.75)	3.58 (2.74:4.51)	Bacillus mycoides	0.69 (0.3:1.46)	53.11:83.07:89.37	NA	NA	NA
329	Bacillus cereus	Illumina with error-free profile	Kraken (mini database)	S	10.34 (8.23:13.87)	2.3 (1.76:4.21)	Bacillus mycoides	0.64 (0.53:0.86)	8.54:37.42:46.99	Bacillus albus	0.31 (0.28:0.49)	2.32:3.31:43.41
330	Bacillus cereus	Illumina with error-free profile	Kraken (standard database)	S	22.12 (17:32.66)	0.45 (0.32:0.83)	Bacillus mycoides	2.8 (2.23:3.48)	33.1:80.27:81.37	Bacillus albus	0.56 (0.47:0.83)	5.59:8.75:75.32
331	Bacillus cereus	Nanopore with error profile	Bracken (mini database)	S	38.09 (32.1:47.03)	NA	Bacillus thuringiensis	37.22 (19.94:45.08)	55.8:63.08:74.33	Bacillus mycoides	1.9 (1.21:3.2)	12.22:62.85:68.98
332	Bacillus cereus	Nanopore with error profile	Bracken (standard database)	S	50.14 (39.89:61.92)	NA	Bacillus mycoides	4.7 (3.87:6.02)	43.95:93.21:93.32	Bacillus albus	0.88 (0.73:1.28)	4.27:8.07:79.19
333	Bacillus cereus	Nanopore with error profile	Centrifuge (standard database)	S	20.59 (14.83:35.98)	1.65 (1.12:2.03)	Bacillus mycoides	0.75 (0.28:1.59)	68.24:87.89:93.04	NA	NA	NA
334	Bacillus cereus	Nanopore with error profile	Kraken (mini database)	S	15.34 (11.34:18.77)	10.29 (9.75:11.28)	Bacillus mycoides	1.03 (0.88:1.19)	7.85:42.92:51.14	Bacillus albus	0.52 (0.45:0.78)	2.56:3.95:44.89
335	Bacillus cereus	Nanopore with error profile	Kraken (standard database)	S	42.97 (31.82:52.67)	0.38 (0.26:0.64)	Bacillus mycoides	4.46 (3.73:5.84)	40.75:86.36:86.74	Bacillus albus	0.86 (0.72:1.27)	4.21:7.91:77.56
336	Bacillus cereus	Nanopore with error-free profile	Bracken (mini database)	S	51.25 (41.24:67.94)	NA	Bacillus thuringiensis	27.9 (13.68:38.67)	66.39:79.44:86.99	Bacillus mycoides	1.39 (1.07:1.86)	16.06:90.75:93.35
337	Bacillus cereus	Nanopore with error-free profile	Bracken (standard database)	S	63.83 (36.78:81.77)	NA	Bacillus mycoides	2.01 (1.22:3.2)	54.3:97.63:98.76	Bacillus albus	0.43 (0.22:0.62)	4.22:9.55:87.64
338	Bacillus cereus	Nanopore with error-free profile	Centrifuge (standard database)	S	30.95 (15.81:49.19)	0.48 (0.34:0.66)	Bacillus mycoides	0.96 (0.4:1.96)	77.07:92.4:95.88	NA	NA	NA
339	Bacillus cereus	Nanopore with error-free profile	Kraken (mini database)	S	43.93 (32.33:57.75)	0.24 (0.11:0.48)	Bacillus mycoides	1.33 (1.02:1.76)	14.33:84.92:87.2	Bacillus albus	0.68 (0.5:1)	5:9.6:82.88
340	Bacillus cereus	Nanopore with error-free profile	Kraken (standard database)	S	60.08 (35.07:76.47)	0.06 (0.04:0.14)	Bacillus mycoides	1.99 (1.21:3.16)	53.63:96.72:97.83	Bacillus albus	0.43 (0.22:0.62)	4.21:9.54:87.43
341	Bacteroides fragilis	Illumina with error profile	Bracken (mini database)	S	98.17 (96.66:98.79)	NA	Phocaeicola dorei	0.09 (0.05:0.19)	0.58:0.97:2.23	Bacteroides xylanisolvens	0.04 (0.01:0.17)	1.02:1.15:3.31
342	Bacteroides fragilis	Illumina with error profile	Bracken (standard database)	S	97.02 (96.04:98.2)	NA	Parabacteroides distasonis	0.18 (0.08:0.44)	0.9:1.75:2.13	Bacteroides xylanisolvens	0.15 (0.06:0.25)	0.79:1.02:2.13
343	Bacteroides fragilis	Illumina with error profile	Centrifuge (standard database)	S	93.73 (92.14:95.89)	2.04 (1.38:2.61)	Bacteroides ovatus	0.17 (0.05:0.32)	0.51:0.95:1.93	Bacteroides uniformis	0.11 (0.02:0.24)	1.77:1.99:2
344	Bacteroides fragilis	Illumina with error profile	Kraken (mini database)	S	87.91 (85.48:90.3)	3.72 (2.69:5.08)	Phocaeicola dorei	0.07 (0.04:0.16)	0.45:0.79:1.37	Bacteroides caecimuris	0.01 (0:0.06)	0.24:0.32:1.12
345	Bacteroides fragilis	Illumina with error profile	Kraken (standard database)	S	92.65 (90.16:95.1)	0.96 (0.48:1.38)	Bacteroides uniformis	0.08 (0.03:0.16)	0.48:0.71:1.15	Phocaeicola dorei	0.06 (0.03:0.15)	0.54:0.7:1.17
346	Bacteroides fragilis	Illumina with error-free profile	Bracken (mini database)	S	98.19 (96.53:98.79)	NA	Phocaeicola dorei	0.1 (0.04:0.2)	0.62:0.97:2.22	Bacteroides xylanisolvens	0.03 (0.01:0.16)	1.04:1.14:3.11
347	Bacteroides fragilis	Illumina with error-free profile	Bracken (standard database)	S	97.06 (96.03:98.16)	NA	Parabacteroides distasonis	0.17 (0.09:0.44)	0.9:1.69:2.27	Bacteroides xylanisolvens	0.14 (0.06:0.26)	0.78:0.99:2.16
348	Bacteroides fragilis	Illumina with error-free profile	Centrifuge (standard database)	S	93.75 (92.17:95.89)	2.03 (1.31:2.65)	Bacteroides ovatus	0.16 (0.04:0.33)	0.51:0.96:1.89	Bacteroides uniformis	0.11 (0.02:0.23)	1.77:1.94:1.94
349	Bacteroides fragilis	Illumina with error-free profile	Kraken (mini database)	S	87.92 (85.43:90.26)	3.7 (2.71:5.07)	Phocaeicola dorei	0.07 (0.04:0.16)	0.47:0.79:1.38	Bacteroides caecimuris	0.01 (0:0.06)	0.24:0.3:1.12
350	Bacteroides fragilis	Illumina with error-free profile	Kraken (standard database)	S	92.66 (90.16:95.08)	0.93 (0.48:1.37)	Bacteroides uniformis	0.08 (0.03:0.16)	0.47:0.7:1.16	Phocaeicola dorei	0.06 (0.03:0.15)	0.54:0.7:1.16
351	Bacteroides fragilis	Nanopore with error profile	Bracken (mini database)	S	97.38 (95.98:98.14)	NA	Bacteroides xylanisolvens	0.08 (0.02:0.22)	1.05:1.59:2.59	Bacteroides ovatus	0.04 (0.02:0.14)	0.75:3.35:3.58
352	Bacteroides fragilis	Nanopore with error profile	Bracken (standard database)	S	97.32 (96.13:98.2)	NA	Bacteroides xylanisolvens	0.19 (0.08:0.44)	0.88:1.23:1.77	Phocaeicola dorei	0.08 (0.04:0.2)	0.81:1.08:1.57
353	Bacteroides fragilis	Nanopore with error profile	Centrifuge (standard database)	S	94.81 (92.96:96.55)	0.95 (0.65:1.28)	Bacteroides ovatus	0.27 (0.06:0.49)	0.81:1.15:2.55	Bacteroides uniformis	0.13 (0.03:0.49)	2.1:2.21:2.24
354	Bacteroides fragilis	Nanopore with error profile	Kraken (mini database)	S	80.68 (79.03:82.79)	11.79 (11.11:12.55)	Phocaeicola dorei	0.05 (0.03:0.14)	0.43:0.87:1.27	Bacteroides caecimuris	0.03 (0.01:0.15)	0.29:0.56:1.01
355	Bacteroides fragilis	Nanopore with error profile	Kraken (standard database)	S	94.52 (93.13:96.3)	0.52 (0.34:0.76)	Bacteroides xylanisolvens	0.16 (0.07:0.39)	0.81:0.93:1.12	Phocaeicola dorei	0.07 (0.04:0.18)	0.76:1.01:1.46
356	Bacteroides fragilis	Nanopore with error-free profile	Bracken (mini database)	S	97.66 (96.29:98.53)	NA	Phocaeicola dorei	0.11 (0.04:0.29)	0.92:1.78:2.11	Bacteroides xylanisolvens	0.1 (0.04:0.37)	1.51:1.73:2.17
357	Bacteroides fragilis	Nanopore with error-free profile	Bracken (standard database)	S	97.17 (95.93:98.21)	NA	Phocaeicola dorei	0.11 (0.04:0.21)	1.03:1.52:1.87	Bacteroides uniformis	0.11 (0.04:0.26)	1.04:1.53:1.53
358	Bacteroides fragilis	Nanopore with error-free profile	Centrifuge (standard database)	S	95.78 (94.34:97.45)	0.33 (0.19:0.49)	Bacteroides ovatus	0.29 (0.14:0.46)	0.84:1.44:2.94	Bacteroides uniformis	0.14 (0.05:0.57)	2.36:2.62:2.79
359	Bacteroides fragilis	Nanopore with error-free profile	Kraken (mini database)	S	95.28 (93.58:96.83)	0.64 (0.36:0.86)	Bacteroides xylanisolvens	0.1 (0.04:0.36)	1.47:1.64:1.84	Phocaeicola dorei	0.1 (0.03:0.24)	0.86:1.66:1.71
360	Bacteroides fragilis	Nanopore with error-free profile	Kraken (standard database)	S	95.71 (94.22:97.11)	0.13 (0.06:0.22)	Phocaeicola dorei	0.11 (0.03:0.21)	0.97:1.5:1.85	Bacteroides uniformis	0.11 (0.04:0.25)	1.02:1.49:1.5
361	Cutibacterium acnes	Illumina with error profile	Bracken (mini database)	S	99.74 (99.52:99.78)	NA	Cutibacterium avidum	0.07 (0.06:0.1)	0.33:0.36:0.37	Staphylococcus aureus	0 (0:0)	0:0.33:0.52
362	Cutibacterium acnes	Illumina with error profile	Bracken (standard database)	S	99.88 (99.63:99.98)	NA	Cutibacterium modestum	0.03 (0:0.16)	0.41:0.7:0.75	Cutibacterium avidum	0.02 (0.01:0.09)	0.53:0.55:0.55
363	Cutibacterium acnes	Illumina with error profile	Centrifuge (standard database)	S	99.15 (98.86:99.89)	0.58 (0.24:1.23)	Cutibacterium avidum	0.05 (0:0.11)	0.31:0.34:0.34	Staphylococcus aureus	0 (0:0.01)	0.68:0.87:0.91
364	Cutibacterium acnes	Illumina with error profile	Kraken (mini database)	S	96.17 (94.61:96.54)	1.35 (1.28:1.65)	Cutibacterium avidum	0.07 (0.06:0.1)	0.32:0.34:0.35	Staphylococcus aureus	0 (0:0)	0:0.23:0.37
365	Cutibacterium acnes	Illumina with error profile	Kraken (standard database)	S	99.18 (98.47:99.59)	0.17 (0.09:0.21)	Cutibacterium modestum	0.03 (0:0.16)	0.41:0.7:0.75	Cutibacterium avidum	0.02 (0.01:0.09)	0.53:0.55:0.55
366	Cutibacterium acnes	Illumina with error-free profile	Bracken (mini database)	S	99.72 (99.52:99.79)	NA	Cutibacterium avidum	0.07 (0.06:0.1)	0.35:0.37:0.4	Staphylococcus aureus	0 (0:0)	0.01:0.34:0.53
367	Cutibacterium acnes	Illumina with error-free profile	Bracken (standard database)	S	99.85 (99.62:99.98)	NA	Cutibacterium avidum	0.02 (0.01:0.08)	0.55:0.59:0.59	Cutibacterium modestum	0.01 (0:0.16)	0.44:0.72:0.73
368	Cutibacterium acnes	Illumina with error-free profile	Centrifuge (standard database)	S	99.12 (98.89:99.89)	0.57 (0.26:1.25)	Cutibacterium avidum	0.06 (0:0.11)	0.32:0.33:0.34	Staphylococcus aureus	0 (0:0.01)	0.69:0.87:0.92
369	Cutibacterium acnes	Illumina with error-free profile	Kraken (mini database)	S	96.17 (94.67:96.52)	1.34 (1.27:1.66)	Cutibacterium avidum	0.07 (0.06:0.1)	0.33:0.35:0.38	Staphylococcus aureus	0 (0:0)	0:0.22:0.35
370	Cutibacterium acnes	Illumina with error-free profile	Kraken (standard database)	S	99.16 (98.41:99.58)	0.18 (0.1:0.21)	Cutibacterium avidum	0.02 (0.01:0.08)	0.54:0.58:0.59	Cutibacterium modestum	0.01 (0:0.16)	0.44:0.72:0.72
371	Cutibacterium acnes	Nanopore with error profile	Bracken (mini database)	S	98.9 (98.73:99)	NA	Cutibacterium avidum	0.07 (0.05:0.1)	0.32:0.42:0.43	Homo sapiens	0.04 (0.03:0.05)	0.07:0.12:0.4
372	Cutibacterium acnes	Nanopore with error profile	Bracken (standard database)	S	99.87 (99.64:99.95)	NA	Cutibacterium avidum	0.05 (0.03:0.11)	0.7:0.75:0.86	Cutibacterium modestum	0.05 (0.02:0.11)	0.38:0.52:0.58
373	Cutibacterium acnes	Nanopore with error profile	Centrifuge (standard database)	S	99.38 (98.86:99.56)	0.14 (0.1:0.3)	Cutibacterium avidum	0.05 (0.04:0.09)	0.36:0.46:0.46	Homo sapiens	0.01 (0.01:0.02)	0.23:0.4:0.44
374	Cutibacterium acnes	Nanopore with error profile	Kraken (mini database)	S	86.22 (85.6:86.79)	10.48 (10.29:10.81)	Cutibacterium avidum	0.06 (0.05:0.09)	0.27:0.36:0.37	Homo sapiens	0.04 (0.03:0.05)	0.06:0.11:0.31
375	Cutibacterium acnes	Nanopore with error profile	Kraken (standard database)	S	99.32 (98.85:99.51)	0.21 (0.17:0.24)	Cutibacterium avidum	0.05 (0.03:0.11)	0.7:0.75:0.85	Cutibacterium modestum	0.05 (0.02:0.11)	0.38:0.52:0.58
376	Cutibacterium acnes	Nanopore with error-free profile	Bracken (mini database)	S	99.95 (99.77:99.99)	NA	Cutibacterium granulosum	0.1 (0.04:0.11)	0.14:0.14:0.14	Cutibacterium avidum	0.05 (0.02:0.06)	0.32:0.38:0.4
377	Cutibacterium acnes	Nanopore with error-free profile	Bracken (standard database)	S	100 (99.7:100)	NA	Cutibacterium avidum	0.14 (0.04:0.71)	0.95:1.03:1.05	Cutibacterium modestum	0.1 (0.04:0.16)	0.41:0.55:0.6
378	Cutibacterium acnes	Nanopore with error-free profile	Centrifuge (standard database)	S	99.84 (99.35:99.98)	0.11 (0.05:0.18)	Cutibacterium avidum	0.09 (0.02:0.18)	0.29:0.31:0.31	Acidipropionibacterium acidipropionici	0.08 (0.05:0.14)	0.21:0.27:0.29
379	Cutibacterium acnes	Nanopore with error-free profile	Kraken (mini database)	S	99.75 (99.45:99.9)	0.02 (0.01:0.08)	Cutibacterium granulosum	0.1 (0.04:0.11)	0.14:0.14:0.14	Cutibacterium avidum	0.05 (0.02:0.06)	0.32:0.38:0.4
380	Cutibacterium acnes	Nanopore with error-free profile	Kraken (standard database)	S	99.89 (99.64:99.97)	0.03 (0.02:0.04)	Cutibacterium avidum	0.14 (0.04:0.71)	0.95:1.03:1.05	Cutibacterium modestum	0.1 (0.04:0.16)	0.41:0.55:0.6
381	Enterobacter cloacae	Illumina with error profile	Bracken (mini database)	S	7.22 (3.23:93.21)	NA	Enterobacter hormaechei	3.78 (1.37:58.41)	88.8:89.45:90.15	Enterobacter roggenkampii	0.5 (0.25:1.64)	7.34:77.02:82.67
382	Enterobacter cloacae	Illumina with error profile	Bracken (standard database)	S	10.12 (5.22:95.65)	NA	Enterobacter hormaechei	2.21 (0.82:43.26)	75.12:86.42:88.46	Enterobacter roggenkampii	0.88 (0.19:2.53)	8.28:85.34:90.33
383	Enterobacter cloacae	Illumina with error profile	Kraken (mini database)	S	3.38 (1.75:76.28)	2.04 (1.02:2.59)	Enterobacter asburiae	0.28 (0.17:0.75)	3.04:37.3:37.34	Enterobacter bugandensis	0.16 (0.07:0.23)	50.6:52.76:52.91
384	Enterobacter cloacae	Illumina with error profile	Kraken (standard database)	S	5.95 (3.52:92.04)	0.25 (0.15:0.47)	Enterobacter roggenkampii	0.48 (0.18:0.82)	3.58:63.74:68.19	Enterobacter bugandensis	0.09 (0.03:0.16)	60.8:77.37:77.39
385	Enterobacter cloacae	Illumina with error-free profile	Bracken (mini database)	S	7.06 (3.21:93.24)	NA	Enterobacter hormaechei	3.74 (1.33:58.38)	88.81:89.4:90.18	Enterobacter roggenkampii	0.49 (0.26:1.63)	7.28:76.58:82.4
386	Enterobacter cloacae	Illumina with error-free profile	Bracken (standard database)	S	10.16 (5.22:95.5)	NA	Enterobacter hormaechei	2.24 (0.84:46.22)	77.17:86.1:88.38	Enterobacter roggenkampii	0.84 (0.18:2.53)	8.48:85.48:90.41
387	Enterobacter cloacae	Illumina with error-free profile	Kraken (mini database)	S	3.38 (1.76:76.3)	2.06 (1.03:2.61)	Enterobacter asburiae	0.28 (0.17:0.77)	3.05:37.3:37.4	Enterobacter bugandensis	0.15 (0.07:0.23)	50.73:52.7:52.78
388	Enterobacter cloacae	Illumina with error-free profile	Kraken (standard database)	S	5.92 (3.52:92.07)	0.26 (0.15:0.48)	Enterobacter roggenkampii	0.48 (0.17:0.82)	3.65:63.63:68.17	Enterobacter bugandensis	0.1 (0.03:0.17)	60.48:77.35:77.39
389	Enterobacter cloacae	Nanopore with error profile	Bracken (mini database)	S	8.59 (4.45:92.45)	NA	Enterobacter hormaechei	4.2 (1.33:55.92)	83.89:86.62:87.05	Enterobacter roggenkampii	0.84 (0.24:1.68)	8.99:77.21:81.49
390	Enterobacter cloacae	Nanopore with error profile	Bracken (standard database)	S	15.66 (6.79:95.33)	NA	Enterobacter roggenkampii	0.94 (0.17:2.12)	6.8:83.86:86.54	Enterobacter bugandensis	0.12 (0.04:0.22)	70.79:85.74:86.21
391	Enterobacter cloacae	Nanopore with error profile	Kraken (mini database)	S	4.44 (2.89:71.43)	10.07 (9.23:10.76)	Enterobacter asburiae	0.48 (0.15:0.95)	4.36:41.32:41.75	Enterobacter bugandensis	0.2 (0.06:0.32)	51.39:53.24:54.1
392	Enterobacter cloacae	Nanopore with error profile	Kraken (standard database)	S	14.12 (6.38:93.6)	0.22 (0.15:0.35)	Enterobacter roggenkampii	0.79 (0.16:1.66)	3.7:73.25:77.17	Enterobacter bugandensis	0.12 (0.04:0.22)	65.59:79.86:80.35
393	Enterobacter cloacae	Nanopore with error-free profile	Bracken (mini database)	S	8.57 (2.5:96.27)	NA	Enterobacter hormaechei	1.76 (0.84:56.22)	93.44:95.65:95.77	Enterobacter bugandensis	0.12 (0.05:0.25)	93.89:95.09:95.15
394	Enterobacter cloacae	Nanopore with error-free profile	Bracken (standard database)	S	8.18 (1.82:96.94)	NA	Enterobacter hormaechei	1.39 (0.49:45.88)	90.64:97.76:98.72	Enterobacter bugandensis	0.06 (0.02:21.99)	95.45:96.64:96.74
395	Enterobacter cloacae	Nanopore with error-free profile	Kraken (mini database)	S	7.71 (2.36:94.55)	0.1 (0.05:0.24)	Enterobacter asburiae	0.46 (0.13:0.75)	6.94:86.86:87.05	Enterobacter bugandensis	0.12 (0.05:0.24)	91.9:93.03:93.05
396	Enterobacter cloacae	Nanopore with error-free profile	Kraken (standard database)	S	6.62 (1.79:95.92)	0.04 (0.02:0.11)	Enterobacter roggenkampii	0.28 (0.11:0.86)	2.64:89.96:93.53	Enterobacter bugandensis	0.06 (0.02:21.8)	94.94:96.04:96.1
397	Enterobacter cloacae complex	Illumina with error profile	Centrifuge (standard database)	S	64.08 (32.52:91.99)	1 (0.49:1.61)	Enterobacter cloacae	10.95 (2.82:89.61)	95.72:97.13:99.19	Enterobacter bugandensis	0.09 (0.02:0.4)	93.22:93.85:94.25
398	Enterobacter cloacae complex	Illumina with error-free profile	Centrifuge (standard database)	S	64.31 (32.51:92.06)	1 (0.47:1.61)	Enterobacter cloacae	11 (2.8:89.67)	95.71:97.1:99.12	Enterobacter bugandensis	0.08 (0.03:0.38)	93.16:93.76:94.19
399	Enterobacter cloacae complex	Nanopore with error profile	Centrifuge (standard database)	S	77 (36.73:93.59)	0.57 (0.32:0.82)	Enterobacter cloacae	13.96 (4.53:91.39)	95.99:97.19:98.78	Enterobacter bugandensis	0.1 (0.03:0.35)	94.95:95.37:95.61
400	Enterobacter cloacae complex	Nanopore with error-free profile	Centrifuge (standard database)	S	88.89 (36.8:95.62)	0.12 (0.05:0.31)	Enterobacter cloacae	20.42 (3.03:93.62)	97.85:98.85:100	Enterobacter bugandensis	0.13 (0.03:1.13)	97.27:97.58:97.75
401	Enterococcus faecalis	Illumina with error profile	Bracken (mini database)	S	99.14 (98.56:99.38)	NA	Enterococcus faecium	0.16 (0.08:0.28)	0.69:1.84:2.24	Staphylococcus haemolyticus	0 (0:0.01)	0.68:2.22:2.6
402	Enterococcus faecalis	Illumina with error profile	Bracken (standard database)	S	99.09 (98.34:99.44)	NA	Enterococcus faecium	0.26 (0.16:0.38)	1.13:1.89:3.04	Staphylococcus haemolyticus	0 (0:0)	0.01:1.32:2.73
403	Enterococcus faecalis	Illumina with error profile	Centrifuge (standard database)	S	96.78 (95.6:97.66)	1.04 (0.62:1.92)	Enterococcus faecium	0.25 (0.07:0.46)	0.75:1.92:3.06	Staphylococcus haemolyticus	0 (0:0.01)	0.03:1.82:2.76
404	Enterococcus faecalis	Illumina with error profile	Kraken (mini database)	S	94.02 (92.6:94.91)	1.54 (1.08:2.45)	Enterococcus faecium	0.12 (0.07:0.21)	0.49:1.49:1.58	Staphylococcus haemolyticus	0 (0:0.01)	0.5:1.64:1.92
405	Enterococcus faecalis	Illumina with error profile	Kraken (standard database)	S	97.62 (96.28:98.11)	0.27 (0.06:0.89)	Enterococcus faecium	0.22 (0.14:0.28)	1.06:1.77:2.52	Staphylococcus haemolyticus	0 (0:0)	0.01:1.24:2.57
406	Enterococcus faecalis	Illumina with error-free profile	Bracken (mini database)	S	99.12 (98.47:99.4)	NA	Enterococcus faecium	0.16 (0.08:0.31)	0.72:1.84:2.21	Staphylococcus haemolyticus	0 (0:0)	0.04:2.08:2.59
407	Enterococcus faecalis	Illumina with error-free profile	Bracken (standard database)	S	99.04 (98.36:99.43)	NA	Enterococcus faecium	0.26 (0.15:0.37)	1.11:1.88:3.1	Staphylococcus haemolyticus	0 (0:0)	0.01:1.36:2.71
408	Enterococcus faecalis	Illumina with error-free profile	Centrifuge (standard database)	S	96.81 (95.59:97.61)	1.04 (0.65:1.88)	Enterococcus faecium	0.26 (0.07:0.47)	0.74:1.94:3.11	Staphylococcus haemolyticus	0 (0:0.01)	0.02:1.78:2.79
409	Enterococcus faecalis	Illumina with error-free profile	Kraken (mini database)	S	94.07 (92.62:94.89)	1.48 (1.08:2.36)	Enterococcus faecium	0.12 (0.06:0.21)	0.47:1.49:1.58	Staphylococcus haemolyticus	0 (0:0)	0.03:1.56:1.94
410	Enterococcus faecalis	Illumina with error-free profile	Kraken (standard database)	S	97.59 (96.24:98.15)	0.2 (0.05:0.76)	Enterococcus faecium	0.22 (0.13:0.28)	1:1.77:2.6	Staphylococcus haemolyticus	0 (0:0)	0.01:1.29:2.57
411	Enterococcus faecalis	Nanopore with error profile	Bracken (mini database)	S	98.48 (97.89:98.69)	NA	Enterococcus faecium	0.14 (0.08:0.25)	0.48:1.91:1.97	NA	NA	NA
412	Enterococcus faecalis	Nanopore with error profile	Bracken (standard database)	S	99.21 (98.6:99.48)	NA	Enterococcus faecium	0.23 (0.1:0.34)	0.7:1.8:2.51	Staphylococcus haemolyticus	0.01 (0.01:0.01)	1.45:2.83:3.18
413	Enterococcus faecalis	Nanopore with error profile	Centrifuge (standard database)	S	97.43 (96.67:98.07)	0.48 (0.31:0.77)	Enterococcus faecium	0.25 (0.06:0.58)	1.05:1.99:4.03	Staphylococcus haemolyticus	0.01 (0.01:0.06)	2.36:3.14:3.33
414	Enterococcus faecalis	Nanopore with error profile	Kraken (mini database)	S	85.92 (84.96:86.55)	10.14 (9.8:10.54)	Enterococcus faecium	0.11 (0.06:0.2)	0.38:1.47:1.55	NA	NA	NA
415	Enterococcus faecalis	Nanopore with error profile	Kraken (standard database)	S	98.28 (97.55:98.74)	0.29 (0.22:0.43)	Enterococcus faecium	0.22 (0.1:0.33)	0.68:1.77:2.38	Staphylococcus haemolyticus	0.01 (0.01:0.01)	1.39:2.72:3.05
416	Enterococcus faecalis	Nanopore with error-free profile	Bracken (mini database)	S	99.34 (98.77:99.61)	NA	Enterococcus faecium	0.22 (0.1:0.38)	0.67:1.62:2.22	Staphylococcus haemolyticus	0.03 (0.02:0.05)	2.07:3.14:3.41
417	Enterococcus faecalis	Nanopore with error-free profile	Bracken (standard database)	S	99.44 (99:99.71)	NA	Enterococcus faecium	0.17 (0.08:0.29)	0.96:1.68:2.25	NA	NA	NA
418	Enterococcus faecalis	Nanopore with error-free profile	Centrifuge (standard database)	S	97.95 (97.17:98.64)	0.14 (0.06:0.25)	Enterococcus faecium	0.36 (0.12:0.61)	1.25:1.83:2.73	Enterococcus cecorum	0.05 (0.02:0.15)	0.6:1.08:1.25
419	Enterococcus faecalis	Nanopore with error-free profile	Kraken (mini database)	S	98.56 (97.84:98.97)	0.1 (0.03:0.42)	Enterococcus faecium	0.22 (0.1:0.38)	0.66:1.61:2.19	Staphylococcus haemolyticus	0.03 (0.02:0.05)	1.99:3.01:3.27
420	Enterococcus faecalis	Nanopore with error-free profile	Kraken (standard database)	S	99.06 (98.59:99.46)	0.06 (0.02:0.17)	Enterococcus faecium	0.17 (0.08:0.28)	0.96:1.67:2.22	NA	NA	NA
421	Escherichia coli	Illumina with error profile	Bracken (mini database)	S	89.48 (87.66:90.74)	NA	Salmonella enterica	1.19 (0.95:1.66)	2.58:3.8:12.4	Escherichia fergusonii	0.98 (0.88:2.14)	3.41:3.99:4.31
422	Escherichia coli	Illumina with error profile	Bracken (standard database)	S	91.5 (89.24:96.02)	NA	Shigella flexneri	0.77 (0.22:1.23)	1.37:1.54:1.7	Salmonella enterica	0.48 (0.31:0.64)	0.94:1.08:2.56
423	Escherichia coli	Illumina with error profile	Centrifuge (standard database)	S	61.47 (55.4:89.61)	16.55 (2.4:22.2)	Shigella dysenteriae	0.38 (0.17:0.47)	1.03:1.92:2.19	Salmonella enterica	0.24 (0.15:0.36)	0.86:2.75:3.3
424	Escherichia coli	Illumina with error profile	Kraken (mini database)	S	33.2 (28.2:42.95)	0.79 (0.76:0.87)	Escherichia fergusonii	0.74 (0.64:0.78)	0.86:0.91:0.95	Escherichia marmotae	0.57 (0.52:0.59)	0.63:0.77:0.93
425	Escherichia coli	Illumina with error profile	Kraken (standard database)	S	57.32 (47.34:79.32)	0.03 (0.02:0.11)	Escherichia albertii	0.72 (0.41:0.93)	1.06:1.16:1.17	Escherichia fergusonii	0.66 (0.35:0.77)	0.9:0.96:1.16
426	Escherichia coli	Illumina with error-free profile	Bracken (mini database)	S	89.24 (87.55:90.68)	NA	Salmonella enterica	1.22 (0.94:1.61)	2.29:3.43:12.94	Escherichia fergusonii	0.98 (0.88:2.31)	3.42:3.97:4.12
427	Escherichia coli	Illumina with error-free profile	Bracken (standard database)	S	91.43 (89.18:96.02)	NA	Shigella flexneri	0.77 (0.21:1.23)	1.47:1.63:1.69	Salmonella enterica	0.48 (0.31:0.61)	0.9:1.1:2.56
428	Escherichia coli	Illumina with error-free profile	Centrifuge (standard database)	S	61.34 (55.41:89.73)	16.51 (2.43:22.31)	Shigella dysenteriae	0.36 (0.17:0.46)	0.99:1.93:2.14	Salmonella enterica	0.24 (0.16:0.36)	0.87:2.75:3.28
429	Escherichia coli	Illumina with error-free profile	Kraken (mini database)	S	33 (28.28:42.91)	0.79 (0.75:0.84)	Escherichia fergusonii	0.74 (0.66:0.8)	0.88:0.91:0.94	Escherichia marmotae	0.56 (0.52:0.59)	0.64:0.73:0.96
430	Escherichia coli	Illumina with error-free profile	Kraken (standard database)	S	57.21 (47.18:79.3)	0.03 (0.02:0.11)	Escherichia albertii	0.72 (0.41:0.93)	1.05:1.19:1.2	Escherichia fergusonii	0.68 (0.34:0.8)	0.88:0.96:1.12
431	Escherichia coli	Nanopore with error profile	Bracken (mini database)	S	89.38 (87.3:91.72)	NA	Escherichia fergusonii	1.01 (0.86:1.14)	2.37:3.07:3.13	Salmonella enterica	0.96 (0.71:1.22)	2.09:2.94:5.57
432	Escherichia coli	Nanopore with error profile	Bracken (standard database)	S	94.75 (93.48:96.79)	NA	Escherichia albertii	0.56 (0.36:0.75)	0.89:0.98:1.18	Salmonella enterica	0.29 (0.22:0.38)	0.55:0.89:1.19
433	Escherichia coli	Nanopore with error profile	Centrifuge (standard database)	S	80.77 (76.9:91.96)	3.89 (1.44:4.62)	Shigella dysenteriae	1.25 (0.34:1.54)	2.74:4.54:4.82	Salmonella enterica	0.42 (0.26:0.62)	1.22:3.62:4.12
434	Escherichia coli	Nanopore with error profile	Kraken (mini database)	S	44.83 (40.59:51.13)	8.55 (8.4:8.74)	Escherichia fergusonii	0.85 (0.75:0.97)	1.12:1.19:1.19	Escherichia albertii	0.84 (0.72:0.92)	1.07:1.14:1.15
435	Escherichia coli	Nanopore with error profile	Kraken (standard database)	S	86.97 (85.09:91.59)	0.16 (0.14:0.18)	Escherichia albertii	0.56 (0.35:0.75)	0.89:0.98:1.17	Salmonella enterica	0.24 (0.19:0.31)	0.48:0.82:1.09
436	Escherichia coli	Nanopore with error-free profile	Bracken (mini database)	S	96.56 (95.55:98.06)	NA	Salmonella enterica	0.23 (0.14:0.34)	0.49:0.69:1.39	Citrobacter freundii	0.06 (0.03:0.1)	0.29:0.67:1.38
437	Escherichia coli	Nanopore with error-free profile	Bracken (standard database)	S	99.41 (98.87:99.81)	NA	Salmonella enterica	0.05 (0.02:0.12)	0.47:0.86:0.96	Citrobacter freundii	0.04 (0.02:0.11)	0.47:0.78:0.87
438	Escherichia coli	Nanopore with error-free profile	Centrifuge (standard database)	S	96.67 (94.12:98.14)	0.63 (0.19:1.3)	Salmonella enterica	0.2 (0.08:0.46)	1.19:3.18:4.05	Shigella dysenteriae	0.05 (0.03:0.12)	0.69:1.62:2.02
439	Escherichia coli	Nanopore with error-free profile	Kraken (mini database)	S	88.55 (86.09:93.37)	0.02 (0.01:0.05)	Escherichia fergusonii	0.52 (0.3:0.75)	0.92:1.01:1.09	Citrobacter freundii	0.05 (0.03:0.09)	0.25:0.6:1.15
440	Escherichia coli	Nanopore with error-free profile	Kraken (standard database)	S	92.97 (86.35:97.66)	0.02 (0.01:0.05)	Salmonella enterica	0.05 (0.02:0.11)	0.44:0.78:0.86	Citrobacter freundii	0.02 (0.01:0.05)	0.4:0.62:0.66
441	Klebsiella pneumoniae	Illumina with error profile	Bracken (mini database)	S	91.12 (90.44:91.66)	NA	Klebsiella quasipneumoniae	2.72 (2.61:2.8)	3.09:4.07:4.41	Klebsiella variicola	2.2 (2.11:2.35)	2.74:3.65:3.68
442	Klebsiella pneumoniae	Illumina with error profile	Bracken (standard database)	S	89.56 (87.09:92.52)	NA	Klebsiella quasipneumoniae	3.5 (2.32:4.2)	5.01:5.12:5.16	Klebsiella variicola	2.26 (1.46:2.65)	3.24:3.38:3.39
443	Klebsiella pneumoniae	Illumina with error profile	Centrifuge (standard database)	S	58.24 (56.65:59.74)	11.7 (10.28:17.13)	Klebsiella aerogenes	0.54 (0.36:0.69)	1.22:1.43:1.48	Escherichia coli	0.54 (0.34:0.81)	1.5:2.3:2.56
444	Klebsiella pneumoniae	Illumina with error profile	Kraken (mini database)	S	30.05 (29.16:30.57)	1.11 (1.08:1.15)	Klebsiella variicola	0.93 (0.89:0.97)	1.07:1.15:1.28	Escherichia coli	0.25 (0.19:0.35)	0.54:0.76:1.28
445	Klebsiella pneumoniae	Illumina with error profile	Kraken (standard database)	S	35.61 (26.76:53.73)	0.04 (0.01:0.07)	Klebsiella quasipneumoniae	2.45 (1.84:2.74)	2.98:2.99:2.99	Klebsiella variicola	1.53 (1.14:1.71)	1.88:1.91:1.95
446	Klebsiella pneumoniae	Illumina with error-free profile	Bracken (mini database)	S	91.1 (90.44:91.56)	NA	Klebsiella quasipneumoniae	2.71 (2.63:2.8)	3.07:4.15:4.39	Klebsiella variicola	2.19 (2.11:2.4)	2.65:3.61:3.7
447	Klebsiella pneumoniae	Illumina with error-free profile	Bracken (standard database)	S	89.62 (86.96:92.52)	NA	Klebsiella quasipneumoniae	3.46 (2.3:4.21)	5.02:5.05:5.09	Klebsiella variicola	2.29 (1.47:2.67)	3.23:3.33:3.35
448	Klebsiella pneumoniae	Illumina with error-free profile	Centrifuge (standard database)	S	58.34 (56.75:59.68)	11.77 (10.23:17.17)	Klebsiella aerogenes	0.55 (0.37:0.69)	1.2:1.43:1.48	Escherichia coli	0.54 (0.34:0.79)	1.5:2.3:2.61
449	Klebsiella pneumoniae	Illumina with error-free profile	Kraken (mini database)	S	30.08 (29.19:30.47)	1.11 (1.09:1.15)	Klebsiella variicola	0.93 (0.89:0.98)	1.08:1.13:1.29	Escherichia coli	0.26 (0.19:0.34)	0.54:0.76:1.28
450	Klebsiella pneumoniae	Illumina with error-free profile	Kraken (standard database)	S	35.62 (26.7:53.74)	0.04 (0.01:0.09)	Klebsiella quasipneumoniae	2.42 (1.85:2.69)	2.96:3:3.03	Klebsiella variicola	1.54 (1.16:1.7)	1.85:1.91:1.93
451	Klebsiella pneumoniae	Nanopore with error profile	Bracken (mini database)	S	90.04 (89.2:90.66)	NA	Klebsiella quasipneumoniae	2.71 (2.42:2.96)	4.26:4.87:5.68	Klebsiella variicola	2.26 (2.13:2.43)	2.66:3.56:4.11
452	Klebsiella pneumoniae	Nanopore with error profile	Bracken (standard database)	S	88.48 (85.12:91.47)	NA	Klebsiella quasipneumoniae	4.06 (2.66:5.02)	5.57:5.73:5.75	Klebsiella variicola	2.56 (1.77:3.15)	3.49:3.77:3.84
453	Klebsiella pneumoniae	Nanopore with error profile	Centrifuge (standard database)	S	75.97 (74.14:78.46)	2.68 (2.35:2.98)	Klebsiella aerogenes	1.44 (1.21:1.72)	2.56:2.95:2.99	Escherichia coli	0.83 (0.63:1.21)	2.11:3.37:3.85
454	Klebsiella pneumoniae	Nanopore with error profile	Kraken (mini database)	S	39.49 (38.86:40.01)	9.29 (9.15:9.53)	Klebsiella quasipneumoniae	1.49 (1.41:1.58)	1.75:2.03:2.32	Klebsiella variicola	1.4 (1.32:1.45)	1.6:2.02:2.18
455	Klebsiella pneumoniae	Nanopore with error profile	Kraken (standard database)	S	73.25 (68.15:79.88)	0.15 (0.13:0.18)	Klebsiella quasipneumoniae	3.96 (2.61:4.9)	5.39:5.55:5.57	Klebsiella variicola	2.5 (1.73:3.06)	3.38:3.65:3.72
456	Klebsiella pneumoniae	Nanopore with error-free profile	Bracken (mini database)	S	96.62 (95.96:97.03)	NA	Klebsiella quasipneumoniae	0.74 (0.68:0.86)	1.04:3.08:3.81	Klebsiella variicola	0.66 (0.6:0.74)	1.09:3.01:3.08
457	Klebsiella pneumoniae	Nanopore with error-free profile	Bracken (standard database)	S	97.28 (95.96:99.02)	NA	Klebsiella quasipneumoniae	0.82 (0.14:1.28)	1.72:1.83:1.93	Escherichia coli	0.16 (0.06:0.37)	0.96:1.65:2.29
458	Klebsiella pneumoniae	Nanopore with error-free profile	Centrifuge (standard database)	S	94.73 (92.79:95.71)	0.52 (0.36:0.63)	Escherichia coli	0.66 (0.38:1.03)	1.91:2.95:3.28	Klebsiella aerogenes	0.34 (0.16:0.55)	1.75:2.6:2.7
459	Klebsiella pneumoniae	Nanopore with error-free profile	Kraken (mini database)	S	87.74 (86.82:88.36)	0.01 (0.01:0.03)	Klebsiella quasipneumoniae	0.73 (0.65:0.84)	1.01:2.93:3.61	Klebsiella variicola	0.65 (0.59:0.73)	1.07:2.88:2.92
460	Klebsiella pneumoniae	Nanopore with error-free profile	Kraken (standard database)	S	79.52 (66.4:93.49)	0.01 (0.01:0.06)	Klebsiella quasipneumoniae	0.8 (0.14:1.22)	1.65:1.75:1.84	Escherichia coli	0.15 (0.06:0.33)	0.9:1.52:2.27
461	Micrococcus luteus	Illumina with error profile	Bracken (mini database)	S	87.84 (86:93.71)	NA	Microbacterium paraoxydans	0.01 (0:0.05)	1.42:2.01:2.16	Rothia kristinae	0.01 (0.01:0.02)	0.09:1.04:1.08
462	Micrococcus luteus	Illumina with error profile	Bracken (standard database)	S	95.62 (92.52:97.3)	NA	Microbacterium paraoxydans	0.02 (0:0.21)	1.41:1.76:1.85	Rothia kristinae	0.01 (0:0.02)	0.58:0.96:0.97
463	Micrococcus luteus	Illumina with error profile	Centrifuge (standard database)	S	58.28 (56.56:62.98)	2.47 (1.95:3.12)	Pseudarthrobacter sulfonivorans	0.01 (0:0.01)	0.07:6.72:10.96	Pseudarthrobacter chlorophenolicus	0 (0:0.01)	0.07:1.88:2.9
464	Micrococcus luteus	Illumina with error profile	Kraken (mini database)	S	50.28 (48.11:57.16)	5.97 (4.08:7.43)	Microbacterium paraoxydans	0 (0:0.01)	1.12:1.62:1.75	Pseudarthrobacter chlorophenolicus	0 (0:0.01)	0.01:0.22:0.4
465	Micrococcus luteus	Illumina with error profile	Kraken (standard database)	S	87.87 (82.87:91.92)	1.57 (1.02:2.24)	Microbacterium paraoxydans	0.01 (0:0.18)	1.38:1.73:1.82	Rothia kristinae	0.01 (0:0.02)	0.39:0.61:0.61
466	Micrococcus luteus	Illumina with error-free profile	Bracken (mini database)	S	88.13 (86.22:93.58)	NA	Microbacterium paraoxydans	0.01 (0:0.26)	1.65:2.04:2.14	Rothia kristinae	0.01 (0.01:0.02)	0.09:0.96:0.98
467	Micrococcus luteus	Illumina with error-free profile	Bracken (standard database)	S	95.66 (92.56:97.29)	NA	Microbacterium paraoxydans	0.01 (0.01:0.12)	1.35:1.77:1.87	Rothia kristinae	0.01 (0:0.02)	0.47:0.91:0.92
468	Micrococcus luteus	Illumina with error-free profile	Centrifuge (standard database)	S	58.34 (56.69:63.07)	2.5 (1.92:3.2)	Pseudarthrobacter chlorophenolicus	0 (0:0.01)	0.07:1.95:2.87	Pseudarthrobacter sulfonivorans	0 (0:0.01)	0.07:6.34:10.86
469	Micrococcus luteus	Illumina with error-free profile	Kraken (mini database)	S	50.09 (48.01:57.05)	5.96 (4.12:7.5)	Microbacterium paraoxydans	0.01 (0:0.18)	1.32:1.66:1.74	Pseudarthrobacter chlorophenolicus	0 (0:0.01)	0.01:0.23:0.41
470	Micrococcus luteus	Illumina with error-free profile	Kraken (standard database)	S	87.85 (82.8:91.88)	1.57 (1.03:2.23)	Microbacterium paraoxydans	0.01 (0:0.1)	1.31:1.73:1.84	Rothia kristinae	0.01 (0:0.02)	0.34:0.57:0.57
471	Micrococcus luteus	Nanopore with error profile	Bracken (mini database)	S	89.18 (87.45:92.33)	NA	Microbacterium paraoxydans	0.03 (0.02:0.38)	1.52:1.85:1.93	Bifidobacterium animalis	0.02 (0.01:0.17)	3.18:6.77:7.67
472	Micrococcus luteus	Nanopore with error profile	Bracken (standard database)	S	97.47 (95.96:98.59)	NA	Paenarthrobacter ureafaciens	0.11 (0.01:0.33)	0.84:0.97:1	Kytococcus sedentarius	0.01 (0.01:0.03)	0.73:0.76:0.77
473	Micrococcus luteus	Nanopore with error profile	Centrifuge (standard database)	S	60.09 (57.22:63.04)	0.88 (0.64:1.12)	Pseudarthrobacter phenanthrenivorans	0.02 (0.01:0.06)	0.19:2.37:3.05	Pseudarthrobacter sulfonivorans	0.01 (0.01:0.03)	0.13:9.5:12.3
474	Micrococcus luteus	Nanopore with error profile	Kraken (mini database)	S	54.69 (52.97:58.48)	12.59 (11.57:13.58)	Microbacterium paraoxydans	0.01 (0.01:0.18)	1.18:1.46:1.53	Pseudarthrobacter chlorophenolicus	0.01 (0.01:0.01)	0.26:0.46:0.51
475	Micrococcus luteus	Nanopore with error profile	Kraken (standard database)	S	92.91 (90.6:94.67)	0.59 (0.32:0.9)	Kytococcus sedentarius	0.01 (0.01:0.03)	0.59:0.61:0.62	Paenarthrobacter ureafaciens	0.01 (0.01:0.02)	0.51:0.64:0.67
476	Micrococcus luteus	Nanopore with error-free profile	Bracken (mini database)	S	96.9 (95.52:98.45)	NA	Sinomonas atrocyanea	0.05 (0.02:0.57)	0.88:0.91:0.92	Rothia kristinae	0.01 (0.01:0.11)	1.29:1.31:1.32
477	Micrococcus luteus	Nanopore with error-free profile	Bracken (standard database)	S	97.91 (96.24:98.85)	NA	Protaetiibacter intestinalis	0.44 (0.26:0.51)	0.61:0.63:0.63	Brevibacterium luteolum	0.06 (0.05:0.13)	0.41:0.48:0.5
478	Micrococcus luteus	Nanopore with error-free profile	Centrifuge (standard database)	S	58.44 (54.81:62.55)	0.22 (0.16:0.3)	Pseudarthrobacter phenanthrenivorans	0.05 (0.02:0.06)	0.38:2.84:3.45	Pseudarthrobacter sulfonivorans	0.01 (0.01:0.07)	2.74:11.08:13.16
479	Micrococcus luteus	Nanopore with error-free profile	Kraken (mini database)	S	92.96 (90.75:95.12)	0.56 (0.32:0.96)	Protaetiibacter intestinalis	0.51 (0.33:0.54)	0.62:0.68:0.7	Rothia kristinae	0.01 (0.01:0.11)	0.9:0.92:0.93
480	Micrococcus luteus	Nanopore with error-free profile	Kraken (standard database)	S	96.91 (94.92:98.41)	0.15 (0.1:0.21)	Protaetiibacter intestinalis	0.44 (0.26:0.5)	0.61:0.63:0.63	Brevibacterium luteolum	0.06 (0.05:0.13)	0.41:0.48:0.5
481	Proteus mirabilis	Illumina with error profile	Bracken (mini database)	S	98.52 (97.7:99.01)	NA	Proteus vulgaris	0.11 (0.08:0.17)	0.38:0.62:13.92	Proteus cibarius	0.05 (0.03:0.1)	0.34:0.58:8.39
482	Proteus mirabilis	Illumina with error profile	Bracken (standard database)	S	98.72 (98.12:99.15)	NA	Proteus vulgaris	0.04 (0.03:0.12)	0.34:0.72:29.91	Proteus terrae	0.03 (0.01:0.1)	0.34:0.88:21.88
483	Proteus mirabilis	Illumina with error profile	Centrifuge (standard database)	S	95.68 (94.38:96.95)	0.46 (0.23:0.85)	Proteus vulgaris	0.11 (0.04:0.19)	0.38:1.4:89.34	Providencia rettgeri	0.04 (0.01:0.08)	1.24:1.78:1.8
484	Proteus mirabilis	Illumina with error profile	Kraken (mini database)	S	92.56 (91.53:93.47)	1.21 (1.08:1.55)	Proteus vulgaris	0.09 (0.07:0.14)	0.31:0.48:9.16	Proteus cibarius	0.01 (0.01:0.03)	0.09:0.15:1.35
485	Proteus mirabilis	Illumina with error profile	Kraken (standard database)	S	95.25 (93.9:96.28)	0.15 (0.08:0.25)	Proteus vulgaris	0.04 (0.02:0.11)	0.31:0.63:22.71	Proteus terrae	0.02 (0.01:0.07)	0.23:0.44:7.18
486	Proteus mirabilis	Illumina with error-free profile	Bracken (mini database)	S	98.48 (97.69:99.09)	NA	Proteus vulgaris	0.11 (0.09:0.16)	0.4:0.66:14.03	Proteus cibarius	0.05 (0.03:0.11)	0.32:0.56:8.34
487	Proteus mirabilis	Illumina with error-free profile	Bracken (standard database)	S	98.73 (98.11:99.14)	NA	Proteus vulgaris	0.04 (0.03:0.12)	0.35:0.74:29.93	Proteus terrae	0.02 (0.01:0.1)	0.34:0.65:22.36
488	Proteus mirabilis	Illumina with error-free profile	Centrifuge (standard database)	S	95.68 (94.37:96.91)	0.47 (0.23:0.85)	Proteus vulgaris	0.11 (0.04:0.18)	0.38:1.39:89.58	Providencia rettgeri	0.04 (0.01:0.07)	1.1:1.79:1.81
489	Proteus mirabilis	Illumina with error-free profile	Kraken (mini database)	S	92.55 (91.48:93.49)	1.19 (1.07:1.53)	Proteus vulgaris	0.09 (0.07:0.13)	0.31:0.51:9.25	Proteus cibarius	0.01 (0.01:0.04)	0.08:0.15:1.35
490	Proteus mirabilis	Illumina with error-free profile	Kraken (standard database)	S	95.25 (93.92:96.3)	0.13 (0.08:0.25)	Proteus vulgaris	0.04 (0.02:0.1)	0.32:0.64:22.69	Proteus terrae	0.01 (0.01:0.07)	0.22:0.37:7.3
491	Proteus mirabilis	Nanopore with error profile	Bracken (mini database)	S	97.75 (96.71:98.3)	NA	Proteus vulgaris	0.12 (0.09:0.16)	0.31:0.68:13.24	Proteus cibarius	0.06 (0.03:0.1)	0.29:1.92:6.77
492	Proteus mirabilis	Nanopore with error profile	Bracken (standard database)	S	98.57 (97.4:98.94)	NA	Proteus vulgaris	0.06 (0.03:0.08)	0.27:1.88:34.74	Proteus terrae	0.04 (0.02:0.09)	0.23:2.12:16.5
493	Proteus mirabilis	Nanopore with error profile	Centrifuge (standard database)	S	96.56 (95.54:97.41)	0.27 (0.18:0.43)	Proteus vulgaris	0.21 (0.12:0.3)	0.55:1.72:92.05	Providencia rettgeri	0.04 (0.02:0.07)	1.48:1.89:2.02
494	Proteus mirabilis	Nanopore with error profile	Kraken (mini database)	S	84.15 (83.16:84.72)	9.95 (9.62:10.12)	Proteus vulgaris	0.09 (0.07:0.13)	0.24:0.5:8.75	Proteus cibarius	0.02 (0.01:0.04)	0.08:0.41:1.32
495	Proteus mirabilis	Nanopore with error profile	Kraken (standard database)	S	96.76 (95.62:97.38)	0.23 (0.2:0.27)	Proteus vulgaris	0.05 (0.03:0.07)	0.26:1.63:28.98	Proteus terrae	0.03 (0.01:0.05)	0.17:1.04:7.26
496	Proteus mirabilis	Nanopore with error-free profile	Bracken (mini database)	S	99.02 (98.07:99.46)	NA	Proteus vulgaris	0.04 (0.01:0.06)	0.41:3.53:6.99	Proteus cibarius	0.02 (0.01:0.04)	0.2:2.51:3.9
497	Proteus mirabilis	Nanopore with error-free profile	Bracken (standard database)	S	99.14 (98.79:99.67)	NA	Proteus vulgaris	0.06 (0.04:0.09)	0.26:7.53:32.06	Proteus terrae	0.06 (0.02:0.19)	0.32:6.1:8.93
498	Proteus mirabilis	Nanopore with error-free profile	Centrifuge (standard database)	S	97.47 (96.34:98.42)	0.06 (0.03:0.12)	Proteus vulgaris	0.11 (0.04:0.23)	0.5:26.33:95.95	Providencia rettgeri	0.05 (0.02:0.08)	1.55:1.84:1.93
499	Proteus mirabilis	Nanopore with error-free profile	Kraken (mini database)	S	97.74 (96.66:98.39)	0.04 (0.01:0.11)	Proteus vulgaris	0.04 (0.01:0.06)	0.41:3.44:6.82	Proteus cibarius	0.02 (0.01:0.04)	0.19:2.03:3.13
500	Proteus mirabilis	Nanopore with error-free profile	Kraken (standard database)	S	98.06 (97.1:98.86)	0.03 (0.02:0.05)	Proteus terrae	0.05 (0.02:0.17)	0.3:5.31:7.77	Proteus vulgaris	0.05 (0.04:0.08)	0.26:7.36:31.33
501	Pseudomonas aeruginosa	Illumina with error profile	Bracken (mini database)	S	86.42 (84.9:87.85)	NA	Pseudomonas resinovorans	9.82 (8.4:11.08)	12.86:15.13:15.69	Pseudomonas sihuiensis	0 (0:0)	0.02:0.27:0.84
502	Pseudomonas aeruginosa	Illumina with error profile	Bracken (standard database)	S	95.04 (94.59:95.68)	NA	Pseudomonas stutzeri	0.27 (0.23:0.29)	0.34:0.51:0.71	Pseudomonas sihuiensis	0.01 (0.01:0.01)	0.02:0.26:0.68
503	Pseudomonas aeruginosa	Illumina with error profile	Centrifuge (standard database)	S	74.15 (72.16:89.04)	0.23 (0.11:0.45)	Burkholderia cepacia complex	0 (0:0.01)	0.03:0.47:1.03	NA	NA	NA
504	Pseudomonas aeruginosa	Illumina with error profile	Kraken (mini database)	S	31.44 (30.53:34.33)	1.55 (1.44:1.81)	Burkholderia multivorans	0 (0:0)	0.01:0.24:0.57	Pseudomonas sihuiensis	0 (0:0)	0.01:0.21:0.61
505	Pseudomonas aeruginosa	Illumina with error profile	Kraken (standard database)	S	57.62 (55.91:68.97)	0.08 (0.04:0.16)	Pseudomonas stutzeri	0.26 (0.22:0.28)	0.32:0.5:0.66	Pseudomonas sihuiensis	0.01 (0.01:0.01)	0.02:0.26:0.63
506	Pseudomonas aeruginosa	Illumina with error-free profile	Bracken (mini database)	S	86.68 (84.83:87.76)	NA	Pseudomonas resinovorans	9.61 (8.22:11.14)	12.97:15.84:16.41	Pseudomonas sihuiensis	0 (0:0)	0.02:0.28:0.85
507	Pseudomonas aeruginosa	Illumina with error-free profile	Bracken (standard database)	S	95.06 (94.58:95.71)	NA	Pseudomonas stutzeri	0.27 (0.22:0.29)	0.34:0.52:0.75	Pseudomonas sihuiensis	0.01 (0.01:0.01)	0.01:0.27:0.68
508	Pseudomonas aeruginosa	Illumina with error-free profile	Centrifuge (standard database)	S	74.1 (72.16:88.86)	0.24 (0.11:0.44)	Burkholderia cepacia complex	0 (0:0.01)	0.04:0.47:1.01	NA	NA	NA
509	Pseudomonas aeruginosa	Illumina with error-free profile	Kraken (mini database)	S	31.37 (30.48:34.34)	1.54 (1.43:1.79)	Burkholderia multivorans	0 (0:0)	0.01:0.23:0.56	Pseudomonas sihuiensis	0 (0:0)	0.02:0.2:0.61
510	Pseudomonas aeruginosa	Illumina with error-free profile	Kraken (standard database)	S	57.62 (55.95:69)	0.08 (0.04:0.16)	Pseudomonas stutzeri	0.26 (0.21:0.28)	0.33:0.5:0.7	Pseudomonas sihuiensis	0.01 (0.01:0.01)	0.01:0.26:0.64
511	Pseudomonas aeruginosa	Nanopore with error profile	Bracken (mini database)	S	86.2 (84.05:88.2)	NA	Pseudomonas resinovorans	6.58 (4.62:8.36)	11.64:12.77:14	Pseudomonas sihuiensis	0.02 (0.01:0.02)	0.07:0.6:1.15
512	Pseudomonas aeruginosa	Nanopore with error profile	Bracken (standard database)	S	95.04 (94.63:95.61)	NA	Pseudomonas stutzeri	0.26 (0.21:0.31)	0.38:0.55:0.84	Pseudomonas sihuiensis	0.02 (0.01:0.02)	0.05:0.63:1.09
513	Pseudomonas aeruginosa	Nanopore with error profile	Centrifuge (standard database)	S	85.3 (83.84:91.52)	0.16 (0.11:0.25)	Pseudomonas citronellolis	0.03 (0.02:0.05)	0.17:0.48:0.91	NA	NA	NA
514	Pseudomonas aeruginosa	Nanopore with error profile	Kraken (mini database)	S	41.1 (40.24:43.41)	10 (9.8:10.22)	Pseudomonas stutzeri	0.33 (0.29:0.37)	0.45:0.52:0.84	Pseudomonas sihuiensis	0.02 (0.01:0.02)	0.05:0.48:0.91
515	Pseudomonas aeruginosa	Nanopore with error profile	Kraken (standard database)	S	84.44 (83.69:86.22)	0.18 (0.15:0.22)	Pseudomonas stutzeri	0.25 (0.2:0.3)	0.38:0.53:0.8	Pseudomonas sihuiensis	0.02 (0.01:0.02)	0.05:0.62:1.08
516	Pseudomonas aeruginosa	Nanopore with error-free profile	Bracken (mini database)	S	97.76 (97.47:98.13)	NA	Pseudomonas stutzeri	0.18 (0.15:0.23)	0.32:0.41:0.7	Pseudomonas sihuiensis	0.04 (0.02:0.16)	0.78:0.93:0.97
517	Pseudomonas aeruginosa	Nanopore with error-free profile	Bracken (standard database)	S	99.66 (99.43:99.9)	NA	Pseudomonas fluorescens	0.04 (0.01:0.05)	0.11:0.53:0.9	Pseudomonas putida	0.04 (0.01:0.09)	0.28:0.68:0.87
518	Pseudomonas aeruginosa	Nanopore with error-free profile	Centrifuge (standard database)	S	96.16 (94.86:97.94)	0.04 (0.02:0.09)	Pseudomonas fluorescens	0.18 (0.06:0.48)	0.86:1.95:2.32	NA	NA	NA
519	Pseudomonas aeruginosa	Nanopore with error-free profile	Kraken (mini database)	S	89.5 (88.83:90.21)	0.04 (0.02:0.09)	Pseudomonas stutzeri	0.18 (0.15:0.23)	0.32:0.41:0.69	Pseudomonas sihuiensis	0.04 (0.02:0.16)	0.78:0.92:0.96
520	Pseudomonas aeruginosa	Nanopore with error-free profile	Kraken (standard database)	S	94.73 (93.89:96.08)	0.02 (0.01:0.03)	Pseudomonas putida	0.04 (0.01:0.09)	0.28:0.67:0.85	Pseudomonas fluorescens	0.04 (0.01:0.05)	0.11:0.53:0.9
521	Staphylococcus aureus	Illumina with error profile	Bracken (mini database)	S	98.71 (98.47:99.06)	NA	Staphylococcus epidermidis	0.05 (0.04:0.08)	0.16:0.45:0.53	NA	NA	NA
522	Staphylococcus aureus	Illumina with error profile	Bracken (standard database)	S	95.24 (90.62:97.54)	NA	Staphylococcus schweitzeri	0.46 (0.21:0.81)	0.91:0.93:0.98	NA	NA	NA
523	Staphylococcus aureus	Illumina with error profile	Centrifuge (standard database)	S	82.84 (79.44:92.07)	13.75 (4.86:15.12)	Pseudomonas aeruginosa	0 (0:0)	1.46:2.09:2.25	NA	NA	NA
524	Staphylococcus aureus	Illumina with error profile	Kraken (mini database)	S	89.33 (88.45:90.78)	0.9 (0.87:0.94)	Staphylococcus schweitzeri	0.12 (0.11:0.13)	0.16:0.25:0.26	Staphylococcus epidermidis	0.05 (0.03:0.07)	0.14:0.32:0.44
525	Staphylococcus aureus	Illumina with error profile	Kraken (standard database)	S	65.8 (39.43:83.32)	0.05 (0.04:0.34)	Staphylococcus schweitzeri	0.45 (0.2:0.78)	0.88:0.9:0.95	Staphylococcus epidermidis	0.15 (0.11:0.2)	0.32:0.54:0.91
526	Staphylococcus aureus	Illumina with error-free profile	Bracken (mini database)	S	98.72 (98.48:99.02)	NA	Staphylococcus epidermidis	0.05 (0.04:0.08)	0.16:0.43:0.95	NA	NA	NA
527	Staphylococcus aureus	Illumina with error-free profile	Bracken (standard database)	S	95.16 (90.47:97.46)	NA	Staphylococcus epidermidis	0.15 (0.12:0.19)	0.33:0.92:1.09	NA	NA	NA
528	Staphylococcus aureus	Illumina with error-free profile	Centrifuge (standard database)	S	82.9 (79.6:92.12)	13.62 (4.89:14.91)	Pseudomonas aeruginosa	0 (0:0)	1.46:2.09:2.25	NA	NA	NA
529	Staphylococcus aureus	Illumina with error-free profile	Kraken (mini database)	S	89.39 (88.43:90.75)	0.9 (0.88:0.95)	Staphylococcus schweitzeri	0.12 (0.11:0.13)	0.16:0.24:0.27	Staphylococcus epidermidis	0.05 (0.04:0.07)	0.12:0.34:0.41
530	Staphylococcus aureus	Illumina with error-free profile	Kraken (standard database)	S	65.82 (39.31:83.36)	0.05 (0.04:0.33)	Staphylococcus schweitzeri	0.45 (0.21:0.77)	0.89:0.91:0.91	Staphylococcus epidermidis	0.15 (0.12:0.19)	0.33:0.53:0.91
531	Staphylococcus aureus	Nanopore with error profile	Bracken (mini database)	S	98.21 (98.03:98.41)	NA	Staphylococcus epidermidis	0.07 (0.05:0.1)	0.18:0.54:1.1	Pseudomonas aeruginosa	0.01 (0.01:0.02)	1.1:2.14:2.4
532	Staphylococcus aureus	Nanopore with error profile	Bracken (standard database)	S	97.43 (95.56:98.32)	NA	Staphylococcus schweitzeri	0.38 (0.19:0.69)	0.97:0.99:1.02	Staphylococcus epidermidis	0.15 (0.1:0.24)	0.6:0.78:1.19
533	Staphylococcus aureus	Nanopore with error profile	Centrifuge (standard database)	S	92.87 (91.2:95.43)	3.34 (1.95:3.74)	Pseudomonas aeruginosa	0.01 (0.01:0.01)	3.25:4.35:4.63	NA	NA	NA
534	Staphylococcus aureus	Nanopore with error profile	Kraken (mini database)	S	82.66 (81.7:83.36)	9.09 (8.9:9.25)	Staphylococcus epidermidis	0.06 (0.04:0.09)	0.15:0.39:0.48	Pseudomonas aeruginosa	0.01 (0.01:0.01)	0.32:0.63:0.71
535	Staphylococcus aureus	Nanopore with error profile	Kraken (standard database)	S	88.86 (83.21:92.92)	0.18 (0.15:0.21)	Staphylococcus schweitzeri	0.38 (0.19:0.68)	0.96:0.99:0.99	Staphylococcus epidermidis	0.15 (0.1:0.24)	0.6:0.76:1.18
536	Staphylococcus aureus	Nanopore with error-free profile	Bracken (mini database)	S	99.74 (99.54:99.83)	NA	Staphylococcus epidermidis	0.04 (0.02:0.11)	0.58:0.68:0.77	Staphylococcus pseudintermedius	0.01 (0.01:0.02)	0.05:0.24:0.33
537	Staphylococcus aureus	Nanopore with error-free profile	Bracken (standard database)	S	99.62 (98.89:99.79)	NA	Staphylococcus epidermidis	0.05 (0.01:0.2)	0.5:1.38:1.39	Staphylococcus pseudintermedius	0.01 (0.01:0.03)	0.24:1.11:1.33
538	Staphylococcus aureus	Nanopore with error-free profile	Centrifuge (standard database)	S	98.42 (97.77:98.98)	0.55 (0.15:0.71)	NA	NA	NA	NA	NA	NA
539	Staphylococcus aureus	Nanopore with error-free profile	Kraken (mini database)	S	98.85 (98.35:99.2)	0.02 (0.01:0.03)	Staphylococcus epidermidis	0.04 (0.02:0.11)	0.57:0.68:0.77	Staphylococcus pseudintermedius	0.01 (0.01:0.02)	0.05:0.24:0.32
540	Staphylococcus aureus	Nanopore with error-free profile	Kraken (standard database)	S	96.41 (87.69:98.53)	0.09 (0.04:0.23)	Staphylococcus epidermidis	0.05 (0.01:0.2)	0.5:1.1:1.37	Staphylococcus pseudintermedius	0.01 (0.01:0.03)	0.24:1.1:1.32
541	Staphylococcus epidermidis	Illumina with error profile	Bracken (mini database)	S	98.51 (98.08:98.87)	NA	Staphylococcus hominis	0.05 (0.04:0.09)	0.21:1.01:74.06	Staphylococcus warneri	0.03 (0.02:0.06)	0.17:0.4:6.12
542	Staphylococcus epidermidis	Illumina with error profile	Bracken (standard database)	S	97.65 (96.98:98.43)	NA	Staphylococcus hominis	0.1 (0.06:0.15)	0.35:1.17:73.4	Staphylococcus warneri	0.03 (0.01:0.06)	0.2:0.32:4.58
543	Staphylococcus epidermidis	Illumina with error profile	Centrifuge (standard database)	S	94.97 (94.05:96.12)	0.63 (0.32:1.32)	Staphylococcus aureus	0.86 (0.58:1.1)	1.59:1.77:1.9	Staphylococcus hominis	0.07 (0.01:0.2)	0.4:3.51:71.54
544	Staphylococcus epidermidis	Illumina with error profile	Kraken (mini database)	S	93.04 (91.67:93.63)	1.44 (1.26:1.82)	Staphylococcus hominis	0.05 (0.03:0.08)	0.18:0.94:68.72	Staphylococcus warneri	0.02 (0.01:0.04)	0.11:0.29:4.03
545	Staphylococcus epidermidis	Illumina with error profile	Kraken (standard database)	S	96.29 (95.38:97.13)	0.1 (0.04:0.25)	Staphylococcus hominis	0.1 (0.06:0.15)	0.35:1.16:72.46	Staphylococcus warneri	0.03 (0.01:0.06)	0.19:0.3:4.33
546	Staphylococcus epidermidis	Illumina with error-free profile	Bracken (mini database)	S	98.5 (98.04:98.84)	NA	Staphylococcus hominis	0.05 (0.03:0.08)	0.2:1.06:74	Staphylococcus warneri	0.03 (0.01:0.06)	0.17:0.41:6.15
547	Staphylococcus epidermidis	Illumina with error-free profile	Bracken (standard database)	S	97.66 (96.98:98.39)	NA	Staphylococcus hominis	0.11 (0.06:0.14)	0.38:1.19:73.41	Staphylococcus warneri	0.04 (0.01:0.06)	0.22:0.4:4.53
548	Staphylococcus epidermidis	Illumina with error-free profile	Centrifuge (standard database)	S	94.99 (94.02:96.1)	0.59 (0.32:1.34)	Staphylococcus aureus	0.86 (0.58:1.09)	1.61:1.82:1.89	Staphylococcus hominis	0.06 (0.01:0.2)	0.4:2.07:71.52
549	Staphylococcus epidermidis	Illumina with error-free profile	Kraken (mini database)	S	93.01 (91.68:93.67)	1.43 (1.24:1.84)	Staphylococcus hominis	0.05 (0.03:0.08)	0.18:0.98:68.66	Staphylococcus warneri	0.02 (0.01:0.04)	0.11:0.29:4.05
550	Staphylococcus epidermidis	Illumina with error-free profile	Kraken (standard database)	S	96.25 (95.38:97.15)	0.1 (0.04:0.23)	Staphylococcus hominis	0.1 (0.06:0.14)	0.37:1.17:72.45	Staphylococcus warneri	0.03 (0.01:0.05)	0.21:0.38:4.28
551	Staphylococcus epidermidis	Nanopore with error profile	Bracken (mini database)	S	97.59 (97.12:98.04)	NA	Staphylococcus hominis	0.06 (0.04:0.1)	0.21:1.69:71.19	Staphylococcus warneri	0.03 (0.01:0.04)	0.12:1.33:8.05
552	Staphylococcus epidermidis	Nanopore with error profile	Bracken (standard database)	S	98.6 (97.87:99.09)	NA	Staphylococcus hominis	0.06 (0.04:0.11)	0.24:1.79:71.92	Staphylococcus pasteuri	0.02 (0.01:0.05)	1.03:2.91:6.05
553	Staphylococcus epidermidis	Nanopore with error profile	Centrifuge (standard database)	S	95.8 (94.82:96.69)	0.34 (0.23:0.54)	Staphylococcus hominis	0.07 (0.03:0.23)	0.6:5.3:73.65	Staphylococcus pasteuri	0.02 (0.01:0.05)	0.23:1.76:4.12
554	Staphylococcus epidermidis	Nanopore with error profile	Kraken (mini database)	S	84.68 (83.59:85.39)	10.13 (9.84:10.47)	Staphylococcus hominis	0.05 (0.04:0.08)	0.17:1.45:60.97	Staphylococcus warneri	0.02 (0.01:0.03)	0.09:0.92:5.54
555	Staphylococcus epidermidis	Nanopore with error profile	Kraken (standard database)	S	97.75 (97:98.29)	0.24 (0.19:0.29)	Staphylococcus hominis	0.06 (0.04:0.11)	0.24:1.77:71.16	Staphylococcus pasteuri	0.01 (0.01:0.04)	0.98:2.7:5.82
556	Staphylococcus epidermidis	Nanopore with error-free profile	Bracken (mini database)	S	98.95 (98.32:99.34)	NA	Staphylococcus hominis	0.06 (0.02:0.14)	0.29:19.25:73.02	Staphylococcus pasteuri	0.02 (0.01:0.06)	1.05:3.92:6.37
557	Staphylococcus epidermidis	Nanopore with error-free profile	Bracken (standard database)	S	98.71 (98.15:99.3)	NA	Staphylococcus hominis	0.05 (0.02:0.14)	0.31:11.4:73.14	Staphylococcus pasteuri	0.04 (0.03:0.14)	1.3:5.71:7.49
558	Staphylococcus epidermidis	Nanopore with error-free profile	Centrifuge (standard database)	S	96.68 (95.88:97.51)	0.06 (0.03:0.15)	Staphylococcus hominis	0.15 (0.03:0.41)	0.74:22.11:73.39	Staphylococcus pasteuri	0.04 (0.03:0.13)	0.31:4.15:5.3
559	Staphylococcus epidermidis	Nanopore with error-free profile	Kraken (mini database)	S	98.28 (97.45:98.83)	0.04 (0.02:0.08)	Staphylococcus hominis	0.06 (0.02:0.14)	0.29:19.12:72.53	Staphylococcus pasteuri	0.02 (0.01:0.06)	0.94:3.79:6.14
560	Staphylococcus epidermidis	Nanopore with error-free profile	Kraken (standard database)	S	98.46 (97.8:99.05)	0.03 (0.01:0.03)	Staphylococcus hominis	0.05 (0.02:0.14)	0.31:11.39:73.02	Staphylococcus pasteuri	0.04 (0.02:0.14)	1.29:5.63:7.38
561	Staphylococcus haemolyticus	Illumina with error profile	Bracken (mini database)	S	97.15 (96.21:97.97)	NA	Staphylococcus aureus	0.42 (0.24:0.7)	2.24:3.92:4.4	Staphylococcus epidermidis	0.3 (0.2:0.44)	0.66:2.91:6.7
562	Staphylococcus haemolyticus	Illumina with error profile	Bracken (standard database)	S	96.78 (95.83:97.8)	NA	Staphylococcus aureus	1.13 (0.55:1.7)	2.21:2.9:3.58	Staphylococcus epidermidis	0.38 (0.2:0.66)	1.16:1.52:4.15
563	Staphylococcus haemolyticus	Illumina with error profile	Centrifuge (standard database)	S	95.16 (93.12:96.19)	0.66 (0.42:1.34)	Staphylococcus aureus	0.71 (0.46:1.06)	2.28:2.89:3.99	Staphylococcus hominis	0.3 (0.2:0.46)	0.84:2.86:2.92
564	Staphylococcus haemolyticus	Illumina with error profile	Kraken (mini database)	S	89.96 (87.01:91.07)	2.27 (1.84:2.91)	Staphylococcus hominis	0.41 (0.25:0.66)	1.07:1.42:1.98	Staphylococcus aureus	0.3 (0.18:0.46)	0.68:2.09:3.16
565	Staphylococcus haemolyticus	Illumina with error profile	Kraken (standard database)	S	95.39 (94.38:96.27)	0.21 (0.1:0.53)	Staphylococcus epidermidis	0.38 (0.2:0.55)	1.07:1.2:1.85	Staphylococcus hominis	0.36 (0.21:0.71)	1.03:1.7:2.46
566	Staphylococcus haemolyticus	Illumina with error-free profile	Bracken (mini database)	S	97.2 (96.17:97.92)	NA	Staphylococcus aureus	0.44 (0.28:0.74)	2.02:3.6:4.28	Staphylococcus epidermidis	0.3 (0.22:0.44)	0.74:2.2:8.05
567	Staphylococcus haemolyticus	Illumina with error-free profile	Bracken (standard database)	S	96.87 (95.89:97.73)	NA	Staphylococcus aureus	1.15 (0.54:1.74)	2.26:2.92:3.52	Staphylococcus epidermidis	0.38 (0.2:0.64)	1.15:1.49:3.48
568	Staphylococcus haemolyticus	Illumina with error-free profile	Centrifuge (standard database)	S	95.16 (93.13:96.16)	0.65 (0.4:1.31)	Staphylococcus aureus	0.7 (0.45:1.07)	2.25:2.98:3.98	Staphylococcus hominis	0.3 (0.21:0.44)	0.85:2.87:3.01
569	Staphylococcus haemolyticus	Illumina with error-free profile	Kraken (mini database)	S	89.98 (87.07:91.12)	2.28 (1.88:2.88)	Staphylococcus hominis	0.41 (0.26:0.65)	1.06:1.42:1.93	Staphylococcus aureus	0.28 (0.17:0.46)	0.66:2.18:3.15
570	Staphylococcus haemolyticus	Illumina with error-free profile	Kraken (standard database)	S	95.39 (94.37:96.3)	0.21 (0.09:0.51)	Staphylococcus epidermidis	0.38 (0.2:0.58)	1.06:1.18:1.78	Staphylococcus hominis	0.35 (0.2:0.7)	1.02:1.67:2.39
571	Staphylococcus haemolyticus	Nanopore with error profile	Bracken (mini database)	S	96.35 (95.32:97.12)	NA	Staphylococcus aureus	0.55 (0.32:1.01)	2.62:3.82:4.56	Staphylococcus epidermidis	0.24 (0.18:0.36)	0.63:1.11:6.42
572	Staphylococcus haemolyticus	Nanopore with error profile	Bracken (standard database)	S	97.94 (97.33:98.62)	NA	Staphylococcus aureus	0.69 (0.32:1.12)	1.76:2.25:3.04	Staphylococcus epidermidis	0.28 (0.12:0.45)	0.83:1.35:2.9
573	Staphylococcus haemolyticus	Nanopore with error profile	Centrifuge (standard database)	S	96.34 (94.29:97.17)	0.39 (0.3:0.58)	Staphylococcus aureus	0.56 (0.34:0.83)	1.74:3.74:3.8	Staphylococcus hominis	0.36 (0.25:0.54)	1.02:3.45:3.51
574	Staphylococcus haemolyticus	Nanopore with error profile	Kraken (mini database)	S	82.44 (79.68:83.47)	10.81 (10.34:11.32)	Staphylococcus hominis	0.29 (0.15:0.44)	0.82:1.45:1.47	Staphylococcus aureus	0.25 (0.19:0.42)	0.75:2.36:3.07
575	Staphylococcus haemolyticus	Nanopore with error profile	Kraken (standard database)	S	97.12 (96.48:97.78)	0.28 (0.22:0.42)	Staphylococcus epidermidis	0.26 (0.12:0.45)	0.82:1.33:2.01	Staphylococcus hominis	0.22 (0.11:0.44)	0.72:1.6:1.62
576	Staphylococcus haemolyticus	Nanopore with error-free profile	Bracken (mini database)	S	97.97 (97.34:98.6)	NA	Staphylococcus aureus	0.37 (0.19:0.75)	1.79:4.2:4.69	Staphylococcus epidermidis	0.28 (0.14:0.5)	0.96:1.76:4.04
577	Staphylococcus haemolyticus	Nanopore with error-free profile	Bracken (standard database)	S	98.43 (97.75:99.06)	NA	Staphylococcus aureus	0.48 (0.14:0.83)	1.47:2.32:2.82	Staphylococcus epidermidis	0.28 (0.09:0.53)	1.02:1.53:3.9
578	Staphylococcus haemolyticus	Nanopore with error-free profile	Centrifuge (standard database)	S	97.19 (95.47:98.32)	0.06 (0.04:0.13)	Staphylococcus aureus	0.6 (0.26:1.1)	2.09:4.71:4.86	Staphylococcus hominis	0.25 (0.09:0.5)	1.16:5.75:5.78
579	Staphylococcus haemolyticus	Nanopore with error-free profile	Kraken (mini database)	S	97.18 (96.54:97.87)	0.08 (0.05:0.28)	Staphylococcus aureus	0.36 (0.18:0.68)	1.35:3.99:4.64	Staphylococcus hominis	0.36 (0.15:0.6)	1.12:2.03:2.39
580	Staphylococcus haemolyticus	Nanopore with error-free profile	Kraken (standard database)	S	98.24 (97.54:98.89)	0.03 (0.01:0.08)	Staphylococcus epidermidis	0.26 (0.09:0.5)	1.02:1.52:3.61	Staphylococcus hominis	0.22 (0.08:0.41)	0.72:1.47:1.77
581	Streptococcus mitis	Illumina with error profile	Bracken (mini database)	S	46.03 (43.55:54.66)	NA	Streptococcus pneumoniae	20.55 (16.7:26.79)	31.02:41.04:41.19	Streptococcus oralis	6.32 (5.54:8.18)	74.49:89.77:97.23
582	Streptococcus mitis	Illumina with error profile	Bracken (standard database)	S	67.67 (64.03:73.19)	NA	Streptococcus pneumoniae	10.48 (7.54:16.56)	18.24:25.66:30.03	Streptococcus oralis	5.2 (4.68:7.18)	87.53:93.84:99.54
583	Streptococcus mitis	Illumina with error profile	Centrifuge (standard database)	S	49.27 (44.79:55.55)	2.5 (1.65:3.74)	Streptococcus pneumoniae	14.47 (11.34:19.51)	20.58:26.39:30.05	Streptococcus oralis	3.29 (2.67:4.94)	58.72:84.63:98.67
584	Streptococcus mitis	Illumina with error profile	Kraken (mini database)	S	29.66 (28.56:36.83)	8.64 (5.96:10.47)	Streptococcus pneumoniae	7.69 (6.1:10.19)	11.12:15.01:16.54	Streptococcus oralis	3.63 (3.23:4.78)	49.42:70.01:81.79
585	Streptococcus mitis	Illumina with error profile	Kraken (standard database)	S	65.33 (60.85:70.7)	1.6 (1.04:2.91)	Streptococcus pneumoniae	9.26 (6.69:14.41)	15.99:22.26:26.56	Streptococcus oralis	4.96 (4.41:6.73)	85.21:92.39:98.22
586	Streptococcus mitis	Illumina with error-free profile	Bracken (mini database)	S	46.58 (43.43:54.44)	NA	Streptococcus pneumoniae	20.6 (15.86:26.52)	31.32:41.5:41.63	Streptococcus oralis	6.36 (5.5:8.15)	75:89.57:96.97
587	Streptococcus mitis	Illumina with error-free profile	Bracken (standard database)	S	67.68 (63.95:73.44)	NA	Streptococcus pneumoniae	10.3 (7.51:16.42)	18.25:25.71:30.05	Streptococcus oralis	5.22 (4.6:7.11)	87.54:93.81:99.45
588	Streptococcus mitis	Illumina with error-free profile	Centrifuge (standard database)	S	49.22 (44.7:55.53)	2.51 (1.6:3.67)	Streptococcus pneumoniae	14.45 (11.44:19.49)	20.61:26.35:30.05	Streptococcus oralis	3.3 (2.68:4.9)	58.45:84.5:98.79
589	Streptococcus mitis	Illumina with error-free profile	Kraken (mini database)	S	29.84 (28.54:36.97)	8.53 (5.94:10.42)	Streptococcus pneumoniae	7.7 (6.09:10.16)	11.25:14.82:16.44	Streptococcus oralis	3.66 (3.24:4.8)	49.72:69.46:82.07
590	Streptococcus mitis	Illumina with error-free profile	Kraken (standard database)	S	65.48 (60.76:70.9)	1.61 (1.05:2.87)	Streptococcus pneumoniae	9.2 (6.64:14.2)	16.07:22.33:26.68	Streptococcus oralis	4.97 (4.4:6.65)	85.14:92.31:98.21
591	Streptococcus mitis	Nanopore with error profile	Bracken (mini database)	S	49.48 (45.65:59.12)	NA	Streptococcus pneumoniae	20.34 (14.28:27.47)	33.03:43.03:43.94	Streptococcus oralis	5.5 (4.59:7.02)	79.01:90.65:96.99
592	Streptococcus mitis	Nanopore with error profile	Bracken (standard database)	S	75.47 (71.22:81.38)	NA	Streptococcus pneumoniae	8.47 (5.57:15)	17.84:28.51:34.17	Streptococcus oralis	3.58 (2.8:4.91)	91.56:95.2:99.17
593	Streptococcus mitis	Nanopore with error profile	Centrifuge (standard database)	S	61.24 (52.99:67.52)	1.44 (0.96:1.79)	Streptococcus pneumoniae	8.68 (6.12:11.93)	13.91:17.96:21.15	Streptococcus oralis	2.6 (2.08:3.87)	66.44:88.93:98.55
594	Streptococcus mitis	Nanopore with error profile	Kraken (mini database)	S	32.42 (30.55:39.44)	14.88 (13.63:15.8)	Streptococcus pneumoniae	7.32 (5.56:10.57)	11.52:17.2:17.69	Streptococcus oralis	3.34 (2.94:4.51)	52.28:68.05:76.05
595	Streptococcus mitis	Nanopore with error profile	Kraken (standard database)	S	72.59 (68.44:78.54)	1.08 (0.72:1.58)	Streptococcus pneumoniae	7.12 (4.69:12.76)	14.39:24.26:29.17	Streptococcus oralis	3.42 (2.67:4.68)	88.76:93.35:97.75
596	Streptococcus mitis	Nanopore with error-free profile	Bracken (mini database)	S	75.37 (71.72:82.01)	NA	Streptococcus pneumoniae	8.61 (5.22:14.88)	16.43:29.75:35.39	Streptococcus oralis	2.62 (1.61:4.84)	90.5:95.12:99.57
597	Streptococcus mitis	Nanopore with error-free profile	Bracken (standard database)	S	85.35 (82.27:89.7)	NA	Streptococcus pneumoniae	5.42 (2.62:9.63)	12.04:22.64:28.02	Streptococcus oralis	1.74 (0.89:3.13)	94.38:97.04:99.98
598	Streptococcus mitis	Nanopore with error-free profile	Centrifuge (standard database)	S	68.58 (56.17:76.17)	0.34 (0.16:0.48)	Streptococcus pseudopneumoniae	2.48 (1.73:8.16)	10.44:22.44:27.82	Streptococcus oralis	1.93 (1.41:3.71)	72.09:92.81:99.97
599	Streptococcus mitis	Nanopore with error-free profile	Kraken (mini database)	S	72.46 (67.89:79.22)	0.79 (0.41:1.3)	Streptococcus pneumoniae	7.1 (4.47:12.15)	13.83:25.2:30.45	Streptococcus oralis	2.54 (1.54:4.56)	88.31:93.93:98.94
600	Streptococcus mitis	Nanopore with error-free profile	Kraken (standard database)	S	84.79 (81.8:89.44)	0.19 (0.11:0.4)	Streptococcus pneumoniae	5.18 (2.61:9.32)	11.75:21.61:27.24	Streptococcus oralis	1.73 (0.88:3.12)	94.13:96.73:99.75
601	Streptococcus pneumoniae	Illumina with error profile	Bracken (mini database)	S	95.67 (94.83:95.95)	NA	Streptococcus mitis	1.44 (1.38:1.55)	2.42:3.2:3.42	Escherichia coli	0.02 (0.01:0.02)	0.86:3.04:3.58
602	Streptococcus pneumoniae	Illumina with error profile	Bracken (standard database)	S	99.22 (98.11:99.52)	NA	Streptococcus mitis	0.14 (0.11:0.27)	1.46:3.16:3.55	Homo sapiens	0 (0:0)	0.19:1.5:1.83
603	Streptococcus pneumoniae	Illumina with error profile	Centrifuge (standard database)	S	97.45 (96.39:98.4)	0.29 (0.16:0.37)	Streptococcus mitis	0.15 (0.07:0.32)	1.15:2.57:2.75	Streptococcus pseudopneumoniae	0.15 (0.08:0.26)	1.23:1.79:2.28
604	Streptococcus pneumoniae	Illumina with error profile	Kraken (mini database)	S	75.48 (74.15:76.37)	0.94 (0.89:1.11)	Streptococcus mitis	1.25 (1.2:1.34)	2.02:2.68:2.83	Homo sapiens	0 (0:0)	0.01:0.46:1.79
605	Streptococcus pneumoniae	Illumina with error profile	Kraken (standard database)	S	97.44 (96.05:98.37)	0.18 (0.09:0.49)	Streptococcus mitis	0.14 (0.1:0.27)	1.44:3.12:3.5	Homo sapiens	0 (0:0)	0.19:1.5:1.83
606	Streptococcus pneumoniae	Illumina with error-free profile	Bracken (mini database)	S	95.6 (94.84:96)	NA	Streptococcus mitis	1.46 (1.39:1.56)	2.47:3.29:3.5	Escherichia coli	0.02 (0.01:0.02)	0.8:3.3:3.92
607	Streptococcus pneumoniae	Illumina with error-free profile	Bracken (standard database)	S	99.2 (98.09:99.53)	NA	Streptococcus mitis	0.13 (0.11:0.26)	1.48:3.24:3.62	Homo sapiens	0 (0:0)	0.19:1.51:1.84
608	Streptococcus pneumoniae	Illumina with error-free profile	Centrifuge (standard database)	S	97.44 (96.44:98.34)	0.29 (0.16:0.36)	Streptococcus mitis	0.15 (0.07:0.32)	1.19:2.41:2.87	Streptococcus pseudopneumoniae	0.15 (0.09:0.24)	1.26:1.78:2.21
609	Streptococcus pneumoniae	Illumina with error-free profile	Kraken (mini database)	S	75.55 (74.16:76.34)	0.92 (0.88:1.1)	Streptococcus mitis	1.27 (1.21:1.35)	2.1:2.75:2.88	Homo sapiens	0 (0:0)	0.01:0.39:1.79
610	Streptococcus pneumoniae	Illumina with error-free profile	Kraken (standard database)	S	97.43 (96.05:98.35)	0.18 (0.1:0.47)	Streptococcus mitis	0.13 (0.11:0.26)	1.46:3.2:3.57	Homo sapiens	0 (0:0)	0.19:1.51:1.84
611	Streptococcus pneumoniae	Nanopore with error profile	Bracken (mini database)	S	95.53 (95.1:95.8)	NA	Streptococcus mitis	1.26 (1.17:1.36)	2.02:2.63:2.65	Homo sapiens	0.06 (0.04:0.08)	0.11:0.16:2.93
612	Streptococcus pneumoniae	Nanopore with error profile	Bracken (standard database)	S	98.98 (98.35:99.25)	NA	Streptococcus mitis	0.24 (0.2:0.31)	0.88:1.88:2.24	Homo sapiens	0.01 (0.01:0.02)	0.03:2.17:2.84
613	Streptococcus pneumoniae	Nanopore with error profile	Centrifuge (standard database)	S	95.94 (94.93:96.82)	0.16 (0.14:0.23)	Streptococcus mitis	0.7 (0.55:1)	1.87:3:4.03	Streptococcus pseudopneumoniae	0.48 (0.33:0.63)	1.87:2.94:3.25
614	Streptococcus pneumoniae	Nanopore with error profile	Kraken (mini database)	S	72.05 (71:72.48)	9.16 (8.93:9.36)	Streptococcus mitis	1.08 (1:1.15)	1.67:2.19:2.22	Homo sapiens	0.05 (0.04:0.07)	0.09:0.15:2.65
615	Streptococcus pneumoniae	Nanopore with error profile	Kraken (standard database)	S	97.08 (96.34:97.58)	0.2 (0.15:0.24)	Streptococcus mitis	0.24 (0.2:0.31)	0.87:1.87:2.23	Homo sapiens	0.01 (0.01:0.02)	0.03:2.17:2.84
616	Streptococcus pneumoniae	Nanopore with error-free profile	Bracken (mini database)	S	99.34 (98.75:99.6)	NA	Streptococcus mitis	0.15 (0.1:0.2)	0.67:1.73:1.96	Streptococcus pyogenes	0.02 (0.01:0.03)	0.06:0.27:1.45
617	Streptococcus pneumoniae	Nanopore with error-free profile	Bracken (standard database)	S	99.78 (99.18:99.98)	NA	Streptococcus pseudopneumoniae	0.08 (0.02:0.19)	0.69:1.17:1.39	Streptococcus mitis	0.04 (0.02:0.26)	0.96:2.01:2.02
618	Streptococcus pneumoniae	Nanopore with error-free profile	Centrifuge (standard database)	S	98.95 (97.78:99.56)	0.03 (0.01:0.06)	Streptococcus pseudopneumoniae	0.05 (0.02:0.18)	1.03:2.1:2.14	Homo sapiens	0.01 (0.01:0.02)	0.03:1.6:2.15
619	Streptococcus pneumoniae	Nanopore with error-free profile	Kraken (mini database)	S	98.4 (97.58:98.85)	0.02 (0.01:0.06)	Streptococcus mitis	0.15 (0.1:0.2)	0.66:1.73:1.95	Streptococcus pyogenes	0.02 (0.01:0.03)	0.05:0.25:1.45
620	Streptococcus pneumoniae	Nanopore with error-free profile	Kraken (standard database)	S	99.47 (98.85:99.88)	0.04 (0.01:0.07)	Streptococcus pseudopneumoniae	0.08 (0.02:0.19)	0.69:1.17:1.39	Streptococcus mitis	0.04 (0.02:0.26)	0.96:2.01:2.02
621	Streptococcus pyogenes	Illumina with error profile	Bracken (mini database)	S	97.52 (97.23:97.74)	NA	Streptococcus dysgalactiae	1.22 (1.09:1.35)	1.67:3.04:3.11	Streptococcus agalactiae	0.16 (0.13:0.21)	0.69:1:2.05
622	Streptococcus pyogenes	Illumina with error profile	Bracken (standard database)	S	98.94 (98.74:99.08)	NA	Streptococcus dysgalactiae	0.58 (0.48:0.69)	0.99:1.95:2.49	Streptococcus agalactiae	0.03 (0.02:0.05)	0.13:0.91:1.97
623	Streptococcus pyogenes	Illumina with error profile	Centrifuge (standard database)	S	97.28 (96.75:97.83)	0.18 (0.15:0.47)	Filifactor alocis	0 (0:0)	1.81:2.29:2.41	NA	NA	NA
624	Streptococcus pyogenes	Illumina with error profile	Kraken (mini database)	S	80.32 (79.18:81.11)	0.89 (0.86:0.93)	Streptococcus dysgalactiae	0.63 (0.59:0.68)	0.75:1.24:1.51	Staphylococcus aureus	0.02 (0:0.04)	0.21:0.61:0.72
625	Streptococcus pyogenes	Illumina with error profile	Kraken (standard database)	S	94.94 (94.32:95.63)	0.03 (0.01:0.09)	Streptococcus dysgalactiae	0.48 (0.4:0.55)	0.76:1.41:2.05	Streptococcus agalactiae	0.02 (0.01:0.03)	0.08:0.64:1.08
626	Streptococcus pyogenes	Illumina with error-free profile	Bracken (mini database)	S	97.49 (97.25:97.68)	NA	Streptococcus dysgalactiae	1.2 (1.14:1.35)	1.72:2.77:2.97	Streptococcus agalactiae	0.16 (0.13:0.21)	0.68:1.23:2.08
627	Streptococcus pyogenes	Illumina with error-free profile	Bracken (standard database)	S	98.96 (98.71:99.1)	NA	Streptococcus dysgalactiae	0.58 (0.48:0.69)	0.9:1.98:2.48	Streptococcus agalactiae	0.03 (0.02:0.06)	0.15:0.89:1.8
628	Streptococcus pyogenes	Illumina with error-free profile	Centrifuge (standard database)	S	97.35 (96.72:97.81)	0.18 (0.15:0.48)	Filifactor alocis	0 (0:0)	1.72:2.18:2.3	NA	NA	NA
629	Streptococcus pyogenes	Illumina with error-free profile	Kraken (mini database)	S	80.24 (79.41:81.06)	0.9 (0.87:0.94)	Streptococcus dysgalactiae	0.63 (0.6:0.69)	0.77:1.2:1.56	Staphylococcus aureus	0.01 (0:0.03)	0.15:0.59:0.73
630	Streptococcus pyogenes	Illumina with error-free profile	Kraken (standard database)	S	95 (94.28:95.58)	0.02 (0.01:0.08)	Streptococcus dysgalactiae	0.48 (0.4:0.56)	0.75:1.46:2.06	Streptococcus agalactiae	0.02 (0.02:0.04)	0.09:0.63:1.05
631	Streptococcus pyogenes	Nanopore with error profile	Bracken (mini database)	S	97.72 (97.52:97.91)	NA	Streptococcus dysgalactiae	0.65 (0.56:0.74)	0.92:1.27:1.66	Streptococcus agalactiae	0.07 (0.05:0.1)	0.23:1.1:1.41
632	Streptococcus pyogenes	Nanopore with error profile	Bracken (standard database)	S	99.19 (98.91:99.32)	NA	Streptococcus dysgalactiae	0.37 (0.32:0.43)	0.75:0.97:1.6	Streptococcus agalactiae	0.03 (0.02:0.05)	0.14:1:1.29
633	Streptococcus pyogenes	Nanopore with error profile	Centrifuge (standard database)	S	97.06 (96.44:97.43)	0.17 (0.15:0.21)	Streptococcus dysgalactiae	0.66 (0.49:1.04)	1.82:2.45:3.05	NA	NA	NA
634	Streptococcus pyogenes	Nanopore with error profile	Kraken (mini database)	S	78.33 (77.4:78.77)	9.27 (9.05:9.54)	Streptococcus dysgalactiae	0.44 (0.39:0.49)	0.62:0.84:1.24	Streptococcus agalactiae	0.05 (0.03:0.06)	0.12:0.57:0.69
635	Streptococcus pyogenes	Nanopore with error profile	Kraken (standard database)	S	97.04 (96.64:97.33)	0.2 (0.16:0.22)	Streptococcus dysgalactiae	0.36 (0.32:0.42)	0.73:0.94:1.55	Streptococcus agalactiae	0.03 (0.02:0.05)	0.13:0.95:1.17
636	Streptococcus pyogenes	Nanopore with error-free profile	Bracken (mini database)	S	99.64 (99.39:99.74)	NA	Streptococcus dysgalactiae	0.16 (0.12:0.22)	0.5:0.82:1.42	Streptococcus agalactiae	0.03 (0.01:0.05)	0.44:0.82:0.98
637	Streptococcus pyogenes	Nanopore with error-free profile	Bracken (standard database)	S	99.93 (99.72:99.97)	NA	Streptococcus dysgalactiae	0.05 (0.02:0.1)	0.3:0.72:1.28	Streptococcus agalactiae	0.01 (0.01:0.16)	1.04:1.13:1.15
638	Streptococcus pyogenes	Nanopore with error-free profile	Centrifuge (standard database)	S	99.72 (99.25:99.85)	0.04 (0.02:0.06)	Streptococcus dysgalactiae	0.05 (0.02:0.13)	0.62:1.27:1.94	NA	NA	NA
639	Streptococcus pyogenes	Nanopore with error-free profile	Kraken (mini database)	S	98.45 (97.9:98.71)	0.01 (0.01:0.03)	Streptococcus dysgalactiae	0.16 (0.12:0.22)	0.5:0.81:1.41	Streptococcus agalactiae	0.03 (0.01:0.05)	0.44:0.82:0.96
640	Streptococcus pyogenes	Nanopore with error-free profile	Kraken (standard database)	S	99.66 (99.35:99.77)	0.02 (0.01:0.04)	Streptococcus dysgalactiae	0.05 (0.02:0.1)	0.3:0.71:1.27	Streptococcus agalactiae	0.01 (0.01:0.16)	1.04:1.11:1.13

## Sheet: Table S4
Table S4. Reference list of genomes randomly selected from NCBI to perform simulation
	Accession_number	Species	In classification database
1	NZ_CM000716.1	Bacillus_cereus	TRUE
2	NZ_JH792262.1	Bacillus_cereus	FALSE
3	NZ_JH792120.1	Bacillus_cereus	FALSE
4	NZ_JH792080.1	Bacillus_cereus	FALSE
5	NZ_KB976008.1	Bacillus_cereus	FALSE
6	NZ_KB976125.1	Bacillus_cereus	FALSE
7	NZ_KB976152.1	Bacillus_cereus	FALSE
8	NZ_KN049962.1	Bacillus_cereus	FALSE
9	NZ_CP009605.1	Bacillus_cereus	TRUE
10	NZ_JYPH01000003.1	Bacillus_cereus	FALSE
11	NZ_CYHM01000001.1	Bacillus_cereus	FALSE
12	NZ_LOQB01000001.1	Bacillus_cereus	FALSE
13	NZ_LOMP01000001.1	Bacillus_cereus	FALSE
14	NZ_LJIT01000055.1	Bacillus_cereus	FALSE
15	NZ_LJKJ01000056.1	Bacillus_cereus	FALSE
16	NZ_LJKD01000033.1	Bacillus_cereus	FALSE
17	NZ_CP011155.1	Bacillus_cereus	TRUE
18	NZ_MPON01000001.1	Bacillus_cereus	FALSE
19	NZ_MIFO01000001.1	Bacillus_cereus	FALSE
20	NZ_MIFK01000001.1	Bacillus_cereus	FALSE
21	NZ_MIFH01000001.1	Bacillus_cereus	FALSE
22	NZ_MIFP01000001.1	Bacillus_cereus	FALSE
23	NZ_MUAO01000100.1	Bacillus_cereus	FALSE
24	NZ_NBNG01000001.1	Bacillus_cereus	FALSE
25	NZ_NHUV01000001.1	Bacillus_cereus	FALSE
26	NZ_NHUD01000001.1	Bacillus_cereus	FALSE
27	NZ_NHUH01000001.1	Bacillus_cereus	FALSE
28	NZ_NHYG01000001.1	Bacillus_cereus	FALSE
29	NZ_NHTZ01000001.1	Bacillus_cereus	FALSE
30	NZ_NHUF01000001.1	Bacillus_cereus	FALSE
31	NZ_NHUQ01000001.1	Bacillus_cereus	FALSE
32	NZ_NIQZ01000001.1	Bacillus_cereus	FALSE
33	NZ_NINJ01000001.1	Bacillus_cereus	FALSE
34	NZ_CP017234.1	Bacillus_cereus	TRUE
35	NZ_NVLD01000010.1	Bacillus_cereus	FALSE
36	NZ_NVMN01000010.1	Bacillus_cereus	FALSE
37	NZ_NVLL01000010.1	Bacillus_cereus	FALSE
38	NZ_NVLA01000100.1	Bacillus_cereus	FALSE
39	NZ_NTXQ01000100.1	Bacillus_cereus	FALSE
40	NZ_NTXZ01000100.1	Bacillus_cereus	FALSE
41	NZ_NTZH01000100.1	Bacillus_cereus	FALSE
42	NZ_NTZL01000100.1	Bacillus_cereus	FALSE
43	NZ_NTYJ01000100.1	Bacillus_cereus	FALSE
44	NZ_NTZZ01000100.1	Bacillus_cereus	FALSE
45	NZ_NTSZ01000100.1	Bacillus_cereus	FALSE
46	NZ_NTPZ01000100.1	Bacillus_cereus	FALSE
47	NZ_NTTC01000100.1	Bacillus_cereus	FALSE
48	NZ_NTQT01000100.1	Bacillus_cereus	FALSE
49	NZ_NTQX01000100.1	Bacillus_cereus	FALSE
50	NZ_NTTH01000100.1	Bacillus_cereus	FALSE
51	NZ_NTVX01000008.1	Bacillus_cereus	FALSE
52	NZ_NTUQ01000100.1	Bacillus_cereus	FALSE
53	NZ_NTWE01000100.1	Bacillus_cereus	FALSE
54	NZ_NTWK01000100.1	Bacillus_cereus	FALSE
55	NZ_NTWL01000100.1	Bacillus_cereus	FALSE
56	NZ_NTWQ01000100.1	Bacillus_cereus	FALSE
57	NZ_NTXL01000100.1	Bacillus_cereus	FALSE
58	NZ_NUVD01000076.1	Bacillus_cereus	FALSE
59	NZ_NUXJ01000010.1	Bacillus_cereus	FALSE
60	NZ_NUYB01000100.1	Bacillus_cereus	FALSE
61	NZ_NUVB01000100.1	Bacillus_cereus	FALSE
62	NZ_NUVU01000100.1	Bacillus_cereus	FALSE
63	NZ_NUWK01000100.1	Bacillus_cereus	FALSE
64	NZ_NUXG01000003.1	Bacillus_cereus	FALSE
65	NZ_NUXM01000010.1	Bacillus_cereus	FALSE
66	NZ_NUXQ01000058.1	Bacillus_cereus	FALSE
67	NZ_NUYL01000100.1	Bacillus_cereus	FALSE
68	NZ_NUVI01000100.1	Bacillus_cereus	FALSE
69	NZ_NUYM01000100.1	Bacillus_cereus	FALSE
70	NZ_NVCB01000067.1	Bacillus_cereus	FALSE
71	NZ_NVAI01000100.1	Bacillus_cereus	FALSE
72	NZ_NVAK01000100.1	Bacillus_cereus	FALSE
73	NZ_NVAM01000012.1	Bacillus_cereus	FALSE
74	NZ_NVAS01000010.1	Bacillus_cereus	FALSE
75	NZ_NVAU01000006.1	Bacillus_cereus	FALSE
76	NZ_NVBF01000100.1	Bacillus_cereus	FALSE
77	NZ_NVBV01000100.1	Bacillus_cereus	FALSE
78	NZ_NVCT01000079.1	Bacillus_cereus	FALSE
79	NZ_NVBO01000142.1	Bacillus_cereus	FALSE
80	NZ_NVDA01000010.1	Bacillus_cereus	FALSE
81	NZ_NVDN01000100.1	Bacillus_cereus	FALSE
82	NZ_NUFR01000010.1	Bacillus_cereus	FALSE
83	NZ_NUHO01000100.1	Bacillus_cereus	FALSE
84	NZ_NUKL01000010.1	Bacillus_cereus	FALSE
85	NZ_NUKY01000010.1	Bacillus_cereus	FALSE
86	NZ_NUJS01000068.1	Bacillus_cereus	FALSE
87	NZ_NULB01000100.1	Bacillus_cereus	FALSE
88	NZ_NUME01000100.1	Bacillus_cereus	FALSE
89	NZ_NUMW01000100.1	Bacillus_cereus	FALSE
90	NZ_NUMP01000100.1	Bacillus_cereus	FALSE
91	NZ_NUNE01000100.1	Bacillus_cereus	FALSE
92	NZ_NUPJ01000100.1	Bacillus_cereus	FALSE
93	NZ_CP020383.1	Bacillus_cereus	TRUE
94	NZ_NCKX01000001.1	Bacillus_cereus	FALSE
95	NZ_CP039269.1	Bacillus_cereus	TRUE
96	NZ_SZNY01000418.1	Bacillus_cereus	FALSE
97	NZ_SZOI01000910.1	Bacillus_cereus	FALSE
98	NZ_CP034551.1	Bacillus_cereus	TRUE
99	NZ_VEPT01000100.1	Bacillus_cereus	FALSE
100	NZ_CP029454.1	Bacillus_cereus	TRUE
101	NZ_EQ973245.1	Bacteroides_fragilis	FALSE
102	NZ_GG705226.1	Bacteroides_fragilis	FALSE
103	NZ_JH724206.1	Bacteroides_fragilis	FALSE
104	NZ_AKBY01000001.1	Bacteroides_fragilis	FALSE
105	NZ_JH724188.1	Bacteroides_fragilis	FALSE
106	NZ_JH815491.1	Bacteroides_fragilis	FALSE
107	NZ_JH815524.1	Bacteroides_fragilis	FALSE
108	NZ_JGCO01000001.1	Bacteroides_fragilis	FALSE
109	NZ_JGCV01000001.1	Bacteroides_fragilis	FALSE
110	NZ_JGCZ01000001.1	Bacteroides_fragilis	FALSE
111	NZ_JGDA01000001.1	Bacteroides_fragilis	FALSE
112	NZ_JGDD01000001.1	Bacteroides_fragilis	FALSE
113	NZ_JGCN01000001.1	Bacteroides_fragilis	FALSE
114	NZ_JGCR01000001.1	Bacteroides_fragilis	FALSE
115	NZ_JGCS01000001.1	Bacteroides_fragilis	FALSE
116	NZ_JGCT01000001.1	Bacteroides_fragilis	FALSE
117	NZ_JGCQ01000001.1	Bacteroides_fragilis	FALSE
118	NZ_JGCX01000001.1	Bacteroides_fragilis	FALSE
119	NZ_JGDE01000001.1	Bacteroides_fragilis	FALSE
120	NZ_JGDH01000001.1	Bacteroides_fragilis	FALSE
121	NZ_JGDK01000001.1	Bacteroides_fragilis	FALSE
122	NZ_JGDQ01000001.1	Bacteroides_fragilis	FALSE
123	NZ_JGDR01000001.1	Bacteroides_fragilis	FALSE
124	NZ_JGDV01000001.1	Bacteroides_fragilis	FALSE
125	NZ_JGEN01000001.1	Bacteroides_fragilis	FALSE
126	NZ_JGDG01000001.1	Bacteroides_fragilis	FALSE
127	NZ_JGDT01000001.1	Bacteroides_fragilis	FALSE
128	NZ_JGEC01000001.1	Bacteroides_fragilis	FALSE
129	NZ_JGEI01000001.1	Bacteroides_fragilis	FALSE
130	NZ_JGEJ01000001.1	Bacteroides_fragilis	FALSE
131	NZ_JGEK01000001.1	Bacteroides_fragilis	FALSE
132	NZ_JGEM01000001.1	Bacteroides_fragilis	FALSE
133	NZ_JGEQ01000001.1	Bacteroides_fragilis	FALSE
134	NZ_JGEU01000001.1	Bacteroides_fragilis	FALSE
135	NZ_JGDI01000001.1	Bacteroides_fragilis	FALSE
136	NZ_JGDO01000001.1	Bacteroides_fragilis	FALSE
137	NZ_JGEO01000001.1	Bacteroides_fragilis	FALSE
138	NZ_JGES01000001.1	Bacteroides_fragilis	FALSE
139	NZ_JHEF01000001.1	Bacteroides_fragilis	FALSE
140	NZ_JGVE01000001.1	Bacteroides_fragilis	FALSE
141	NZ_JGVF01000001.1	Bacteroides_fragilis	FALSE
142	NZ_JGVG01000001.1	Bacteroides_fragilis	FALSE
143	NZ_CP036546.1	Bacteroides_fragilis	TRUE
144	NZ_CP036553.1	Bacteroides_fragilis	TRUE
145	NZ_CP037440.1	Bacteroides_fragilis	TRUE
146	NZ_CDQM01000001.1	Bacteroides_fragilis	FALSE
147	NZ_CP011073.1	Bacteroides_fragilis	TRUE
148	NZ_JVLP01000024.1	Bacteroides_fragilis	FALSE
149	NZ_JVLQ01000008.1	Bacteroides_fragilis	FALSE
150	NZ_JUOZ01000315.1	Bacteroides_fragilis	FALSE
151	NZ_JUOA01000001.1	Bacteroides_fragilis	FALSE
152	NZ_LN877293.1	Bacteroides_fragilis	TRUE
153	NZ_KQ971009.1	Bacteroides_fragilis	FALSE
154	NZ_CP012706.1	Bacteroides_fragilis	TRUE
155	NZ_LGTH01000001.1	Bacteroides_fragilis	FALSE
156	NZ_LIDT01000001.1	Bacteroides_fragilis	FALSE
157	NZ_CM004522.1	Bacteroides_fragilis	FALSE
158	NZ_LIDS01000001.1	Bacteroides_fragilis	FALSE
159	NZ_MTGH01000001.1	Bacteroides_fragilis	FALSE
160	NZ_PDCU01000001.1	Bacteroides_fragilis	FALSE
161	NZ_PDCW01000001.1	Bacteroides_fragilis	FALSE
162	NZ_PDCV01000001.1	Bacteroides_fragilis	FALSE
163	NZ_CP018937.1	Bacteroides_fragilis	TRUE
164	NZ_QRBX01000001.1	Bacteroides_fragilis	FALSE
165	NZ_QSOR01000001.1	Bacteroides_fragilis	FALSE
166	NZ_QSRG01000001.1	Bacteroides_fragilis	FALSE
167	NZ_QSSJ01000001.1	Bacteroides_fragilis	FALSE
168	NZ_QSTV01000001.1	Bacteroides_fragilis	FALSE
169	NZ_QSUD01000001.1	Bacteroides_fragilis	FALSE
170	NZ_QSVD01000001.1	Bacteroides_fragilis	FALSE
171	NZ_QSVT01000001.1	Bacteroides_fragilis	FALSE
172	NZ_QSWB01000001.1	Bacteroides_fragilis	FALSE
173	NZ_QSWE01000001.1	Bacteroides_fragilis	FALSE
174	NZ_QRTQ01000001.1	Bacteroides_fragilis	FALSE
175	NZ_QRYS01000001.1	Bacteroides_fragilis	FALSE
176	NZ_QRZH01000001.1	Bacteroides_fragilis	FALSE
177	NZ_QRZO01000001.1	Bacteroides_fragilis	FALSE
178	NZ_QSJF01000001.1	Bacteroides_fragilis	FALSE
179	NZ_QRJE01000001.1	Bacteroides_fragilis	FALSE
180	NZ_QRJX01000001.1	Bacteroides_fragilis	FALSE
181	NZ_QRKL01000001.1	Bacteroides_fragilis	FALSE
182	NZ_QRKP01000001.1	Bacteroides_fragilis	FALSE
183	NZ_QRLH01000001.1	Bacteroides_fragilis	FALSE
184	NZ_CP036555.1	Bacteroides_fragilis	TRUE
185	NZ_SPGY01000010.1	Bacteroides_fragilis	FALSE
186	NZ_VOHV01000010.1	Bacteroides_fragilis	FALSE
187	NZ_VOHY01000010.1	Bacteroides_fragilis	FALSE
188	NZ_VOHT01000010.1	Bacteroides_fragilis	FALSE
189	NZ_VOIJ01000010.1	Bacteroides_fragilis	FALSE
190	NZ_CP043610.1	Bacteroides_fragilis	TRUE
191	NZ_WCHZ01000092.1	Bacteroides_fragilis	FALSE
192	NZ_WCII01000010.1	Bacteroides_fragilis	FALSE
193	NZ_JABAGK010000001.1	Bacteroides_fragilis	FALSE
194	NZ_JACENG010000010.1	Bacteroides_fragilis	FALSE
195	NZ_JACFSX010000010.1	Bacteroides_fragilis	FALSE
196	NZ_JACFSU010000010.1	Bacteroides_fragilis	FALSE
197	NZ_JACWLM010000005.1	Bacteroides_fragilis	FALSE
198	NZ_JADDIJ010000001.1	Bacteroides_fragilis	FALSE
199	NZ_JADMVI010000072.1	Bacteroides_fragilis	FALSE
200	NZ_JADMXT010000010.1	Bacteroides_fragilis	FALSE
201	NC_006085.1	Cutibacterium_acnes	TRUE
202	NZ_GL383087.1	Cutibacterium_acnes	FALSE
203	NZ_GL383117.1	Cutibacterium_acnes	FALSE
204	NZ_GL383195.1	Cutibacterium_acnes	FALSE
205	NZ_GL383232.1	Cutibacterium_acnes	FALSE
206	NZ_GL383285.1	Cutibacterium_acnes	FALSE
207	NZ_GL383310.1	Cutibacterium_acnes	FALSE
208	NZ_GL383383.1	Cutibacterium_acnes	FALSE
209	NZ_GL383398.1	Cutibacterium_acnes	FALSE
210	NZ_GL383478.1	Cutibacterium_acnes	FALSE
211	NZ_GL383624.1	Cutibacterium_acnes	FALSE
212	NZ_GL383637.1	Cutibacterium_acnes	FALSE
213	NZ_GL383671.1	Cutibacterium_acnes	FALSE
214	NZ_GL383689.1	Cutibacterium_acnes	FALSE
215	NZ_GL383745.1	Cutibacterium_acnes	FALSE
216	NZ_GL383800.1	Cutibacterium_acnes	FALSE
217	NZ_GL383825.1	Cutibacterium_acnes	FALSE
218	NZ_GL383855.1	Cutibacterium_acnes	FALSE
219	NZ_GL383913.1	Cutibacterium_acnes	FALSE
220	NZ_GL383933.1	Cutibacterium_acnes	FALSE
221	NZ_GL384189.1	Cutibacterium_acnes	FALSE
222	NZ_GL384376.1	Cutibacterium_acnes	FALSE
223	NZ_GL384526.1	Cutibacterium_acnes	FALSE
224	NZ_GL383839.1	Cutibacterium_acnes	FALSE
225	NZ_ADJL01000062.1	Cutibacterium_acnes	FALSE
226	NZ_ADJM01000037.1	Cutibacterium_acnes	FALSE
227	NZ_GL878455.1	Cutibacterium_acnes	FALSE
228	NZ_GL883031.1	Cutibacterium_acnes	FALSE
229	NZ_AFUM01000014.1	Cutibacterium_acnes	FALSE
230	NC_016512.1	Cutibacterium_acnes	TRUE
231	NZ_AIJP01000012.1	Cutibacterium_acnes	FALSE
232	NC_018707.1	Cutibacterium_acnes	TRUE
233	NZ_AOGR01000001.1	Cutibacterium_acnes	FALSE
234	NZ_AWZZ01000001.1	Cutibacterium_acnes	FALSE
235	NZ_AXZT01000001.1	Cutibacterium_acnes	FALSE
236	NZ_JNHS01000001.1	Cutibacterium_acnes	FALSE
237	NZ_CP012351.1	Cutibacterium_acnes	TRUE
238	NZ_CP013693.1	Cutibacterium_acnes	FALSE
239	NZ_LZCJ01000001.1	Cutibacterium_acnes	FALSE
240	NZ_LZCK01000001.1	Cutibacterium_acnes	FALSE
241	NZ_LZCM01000001.1	Cutibacterium_acnes	FALSE
242	NZ_LZCP01000007.1	Cutibacterium_acnes	FALSE
243	NZ_MDGS01000001.1	Cutibacterium_acnes	FALSE
244	NZ_CM008360.1	Cutibacterium_acnes	FALSE
245	NZ_CM008362.1	Cutibacterium_acnes	FALSE
246	NZ_MVCF01000010.1	Cutibacterium_acnes	FALSE
247	NZ_CM008364.1	Cutibacterium_acnes	FALSE
248	NZ_MVCJ01000001.1	Cutibacterium_acnes	FALSE
249	NZ_CM008365.1	Cutibacterium_acnes	FALSE
250	NZ_MVCL01000001.1	Cutibacterium_acnes	FALSE
251	NZ_MVCN01000010.1	Cutibacterium_acnes	FALSE
252	NZ_MVCP01000010.1	Cutibacterium_acnes	FALSE
253	NZ_NJFY01000003.1	Cutibacterium_acnes	FALSE
254	NZ_NJNM01000009.1	Cutibacterium_acnes	FALSE
255	NZ_LKVE01000001.1	Cutibacterium_acnes	FALSE
256	NZ_NXAQ01000001.1	Cutibacterium_acnes	FALSE
257	NZ_NXAW01000001.1	Cutibacterium_acnes	FALSE
258	NZ_NXAU01000001.1	Cutibacterium_acnes	FALSE
259	NZ_PCNH01000010.1	Cutibacterium_acnes	FALSE
260	NZ_PCNI01000001.1	Cutibacterium_acnes	FALSE
261	NZ_PCNM01000001.1	Cutibacterium_acnes	FALSE
262	NZ_PCNN01000001.1	Cutibacterium_acnes	FALSE
263	NZ_PCNO01000001.1	Cutibacterium_acnes	FALSE
264	NZ_PCNP01000001.1	Cutibacterium_acnes	FALSE
265	NZ_PCNT01000001.1	Cutibacterium_acnes	FALSE
266	NZ_PCNV01000010.1	Cutibacterium_acnes	FALSE
267	NZ_PCNW01000001.1	Cutibacterium_acnes	FALSE
268	NZ_NMRI01000001.1	Cutibacterium_acnes	FALSE
269	NZ_NMRH01000001.1	Cutibacterium_acnes	FALSE
270	NZ_PCND01000010.1	Cutibacterium_acnes	FALSE
271	NZ_RAYH01000028.1	Cutibacterium_acnes	FALSE
272	NZ_CP033718.1	Cutibacterium_acnes	TRUE
273	NZ_CP025934.1	Cutibacterium_acnes	TRUE
274	NZ_RCYO01000001.1	Cutibacterium_acnes	FALSE
275	NZ_VBXS01000010.1	Cutibacterium_acnes	FALSE
276	NZ_VBXT01000001.1	Cutibacterium_acnes	FALSE
277	NZ_VBXW01000001.1	Cutibacterium_acnes	FALSE
278	NZ_VBXV01000001.1	Cutibacterium_acnes	FALSE
279	NZ_VBYA01000001.1	Cutibacterium_acnes	FALSE
280	NZ_VBYB01000011.1	Cutibacterium_acnes	FALSE
281	NZ_VBYC01000001.1	Cutibacterium_acnes	FALSE
282	NZ_VBYE01000002.1	Cutibacterium_acnes	FALSE
283	NZ_VBYD01000010.1	Cutibacterium_acnes	FALSE
284	NZ_VBYH01000001.1	Cutibacterium_acnes	FALSE
285	NZ_VBYM01000001.1	Cutibacterium_acnes	FALSE
286	NZ_VBYN01000001.1	Cutibacterium_acnes	FALSE
287	NZ_VBYO01000001.1	Cutibacterium_acnes	FALSE
288	NZ_VBYT01000001.1	Cutibacterium_acnes	FALSE
289	NZ_VBYX01000001.1	Cutibacterium_acnes	FALSE
290	NZ_VCHU01000001.1	Cutibacterium_acnes	FALSE
291	NZ_QJHT01000005.1	Cutibacterium_acnes	FALSE
292	NZ_QJHQ01000001.1	Cutibacterium_acnes	FALSE
293	NZ_QJHZ01000010.1	Cutibacterium_acnes	FALSE
294	NZ_QJHW01000011.1	Cutibacterium_acnes	FALSE
295	NZ_QJIE01000001.1	Cutibacterium_acnes	FALSE
296	NZ_QJIN01000010.1	Cutibacterium_acnes	FALSE
297	NZ_QJHR01000001.1	Cutibacterium_acnes	FALSE
298	NZ_QJHP01000010.1	Cutibacterium_acnes	FALSE
299	NZ_QJHS01000001.1	Cutibacterium_acnes	FALSE
300	NZ_QJHX01000001.1	Cutibacterium_acnes	FALSE
301	NC_014121.1	Enterobacter_cloacae	TRUE
302	NC_018079.1	Enterobacter_cloacae	TRUE
303	NZ_JTBZ02000001.1	Enterobacter_hormaechei	FALSE
304	NZ_JTCB02000001.1	Enterobacter_hormaechei	FALSE
305	NZ_JTCD02000001.1	Enterobacter_hormaechei	FALSE
306	NZ_JTCH02000001.1	Enterobacter_hormaechei	FALSE
307	NZ_JUHY01000001.1	Enterobacter_hormaechei	FALSE
308	NZ_JUHW01000001.1	Enterobacter_hormaechei	FALSE
309	NZ_JUHX01000001.1	Enterobacter_hormaechei	FALSE
310	NZ_JUIA01000001.1	Enterobacter_hormaechei	FALSE
311	NZ_JUIB01000001.1	Enterobacter_hormaechei	FALSE
312	NZ_JUIC01000001.1	Enterobacter_hormaechei	FALSE
313	NZ_JXAE01000001.1	Enterobacter_cloacae	FALSE
314	NZ_JSWY01000001.1	Enterobacter_cloacae	FALSE
315	NZ_LEDW02000001.1	Enterobacter_ludwigii	FALSE
316	NZ_LEDR01000001.1	Enterobacter_cloacae	FALSE
317	NZ_LEDL01000001.1	Enterobacter_cloacae	FALSE
318	NZ_JWCB01000001.1	Enterobacter_cloacae	FALSE
319	NZ_JWAU01000006.1	Enterobacter_cloacae	FALSE
320	NZ_JVIB01000001.1	Enterobacter_cloacae	FALSE
321	NZ_JVCE01000010.1	Enterobacter_cloacae	FALSE
322	NZ_LPOY01000001.1	Enterobacter_cloacae	FALSE
323	NZ_LPOT01000001.1	Enterobacter_cloacae	FALSE
324	NZ_LPOK01000001.1	Enterobacter_cloacae	FALSE
325	NZ_LRIO01000001.1	Enterobacter_cloacae	FALSE
326	NZ_LVUS01000001.1	Enterobacter_cloacae	FALSE
327	NZ_MTFV01000001.1	Enterobacter_cloacae	FALSE
328	NZ_MWLI01000001.1	Enterobacter_cloacae	FALSE
329	NZ_MWMD01000001.1	Enterobacter_cloacae	FALSE
330	NZ_CP017990.1	Enterobacter_cloacae	TRUE
331	NZ_NJCP01000006.1	Enterobacter_cloacae	FALSE
332	NZ_NPNX01000039.1	Enterobacter_cloacae	FALSE
333	NZ_NPNI01000033.1	Enterobacter_cloacae	FALSE
334	NZ_NPNK01000037.1	Enterobacter_cloacae	FALSE
335	NZ_NPNO01000034.1	Enterobacter_cloacae	FALSE
336	NZ_NXHK01000010.1	Enterobacter_cloacae	FALSE
337	NZ_NEEM01000001.1	Enterobacter_cloacae	FALSE
338	NZ_PGWQ01000001.1	Enterobacter_cloacae	FALSE
339	NZ_PJZE01000001.1	Enterobacter_cloacae	FALSE
340	NZ_PQKU01000001.1	Enterobacter_cloacae	FALSE
341	NZ_PQKW01000001.1	Enterobacter_cloacae	FALSE
342	NZ_PQLB01000001.1	Enterobacter_cloacae	FALSE
343	NZ_PQLC01000001.1	Enterobacter_cloacae	FALSE
344	NZ_CP020528.1	Enterobacter_cloacae	TRUE
345	NZ_PYGW01000010.1	Enterobacter_cloacae	FALSE
346	NZ_QBPF01000001.1	Enterobacter_cloacae	FALSE
347	NZ_CP028950.1	Enterobacter_cloacae	TRUE
348	NZ_BGKJ01000001.1	Enterobacter_cloacae	FALSE
349	NZ_BGLL01000001.1	Enterobacter_cloacae	FALSE
350	NZ_BGMD01000001.1	Enterobacter_cloacae	FALSE
351	NZ_QKNF01000001.1	Enterobacter_cloacae	FALSE
352	NZ_QMCS01000001.1	Enterobacter_cloacae	FALSE
353	NZ_QMCV01000001.1	Enterobacter_cloacae	FALSE
354	NZ_QTTI01000002.1	Enterobacter_cloacae	FALSE
355	NZ_PXJT01000100.1	Enterobacter_cloacae	FALSE
356	NZ_QRKH01000001.1	Enterobacter_cloacae	FALSE
357	NZ_NRQN01000100.1	Enterobacter_cloacae	FALSE
358	NZ_RXRH01000001.1	Enterobacter_cloacae	FALSE
359	NZ_BIGD01000001.1	Enterobacter_cloacae	FALSE
360	NZ_QKPC01000100.1	Enterobacter_cloacae	FALSE
361	NZ_QBFC01000001.1	Enterobacter_cloacae	FALSE
362	NZ_QJSL01000100.1	Enterobacter_cloacae	FALSE
363	NZ_CP026536.1	Enterobacter_cloacae	TRUE
364	NZ_QFLN01000999.1	Enterobacter_cloacae	FALSE
365	NZ_CP039318.1	Enterobacter_cloacae	TRUE
366	NZ_CP039303.1	Enterobacter_cloacae	TRUE
367	NZ_VSZU01000045.1	Enterobacter_cloacae	FALSE
368	NZ_VWXR01000001.1	Enterobacter_cloacae	FALSE
369	NZ_CP046116.1	Enterobacter_cloacae	TRUE
370	NZ_WNXG01000108.1	Enterobacter_cloacae	FALSE
371	NZ_JAAATU010000001.1	Enterobacter_cloacae	FALSE
372	NZ_JAAATM010000001.1	Enterobacter_cloacae	FALSE
373	NZ_VKVR01000001.1	Enterobacter_cloacae	FALSE
374	NZ_JAALCJ010000010.1	Enterobacter_cloacae	FALSE
375	NZ_NIVN01000001.1	Enterobacter_cloacae	FALSE
376	NZ_CP056117.1	Enterobacter_cloacae	TRUE
377	NZ_CP056779.1	Enterobacter_cloacae	TRUE
378	NZ_AP022228.1	Enterobacter_cloacae	TRUE
379	NZ_JACZMS010000001.1	Enterobacter_cloacae	FALSE
380	NZ_JADBPT010000001.1	Enterobacter_cloacae	FALSE
381	NZ_JADBPU010000001.1	Enterobacter_cloacae	FALSE
382	NZ_JADBQA010000001.1	Enterobacter_cloacae	FALSE
383	NZ_JADBQJ010000001.1	Enterobacter_cloacae	FALSE
384	NZ_JADBQK010000001.1	Enterobacter_cloacae	FALSE
385	NZ_JADBQM010000001.1	Enterobacter_cloacae	FALSE
386	NZ_JADBQN010000001.1	Enterobacter_cloacae	FALSE
387	NZ_JADBQR010000001.1	Enterobacter_cloacae	FALSE
388	NZ_JADBQP010000001.1	Enterobacter_cloacae	FALSE
389	NZ_JADBQX010000001.1	Enterobacter_cloacae	FALSE
390	NZ_JADBRB010000001.1	Enterobacter_cloacae	FALSE
391	NZ_JADBRA010000001.1	Enterobacter_cloacae	FALSE
392	NZ_JACOJF010000001.1	Enterobacter_cloacae	FALSE
393	NZ_JADBRC010000001.1	Enterobacter_cloacae	FALSE
394	NZ_JADBRI010000001.1	Enterobacter_cloacae	FALSE
395	NZ_JADBRK010000001.1	Enterobacter_cloacae	FALSE
396	NZ_JADBRP010000001.1	Enterobacter_cloacae	FALSE
397	NZ_JADBRQ010000001.1	Enterobacter_cloacae	FALSE
398	NZ_JADBRV010000001.1	Enterobacter_cloacae	FALSE
399	NZ_JADCKW010000001.1	Enterobacter_cloacae	FALSE
400	NZ_JADCKZ010000001.1	Enterobacter_cloacae	FALSE
401	NZ_GL454559.1	Enterococcus_faecalis	FALSE
402	NZ_JH805465.1	Enterococcus_faecalis	FALSE
403	NZ_KB932335.1	Enterococcus_faecalis	FALSE
404	NZ_KB932352.1	Enterococcus_faecalis	FALSE
405	NZ_KB932494.1	Enterococcus_faecalis	FALSE
406	NZ_KB932555.1	Enterococcus_faecalis	FALSE
407	NZ_KB944513.1	Enterococcus_faecalis	FALSE
408	NZ_KB944692.1	Enterococcus_faecalis	FALSE
409	NZ_KB944757.1	Enterococcus_faecalis	FALSE
410	NZ_KB944792.1	Enterococcus_faecalis	FALSE
411	NZ_KB944831.1	Enterococcus_faecalis	FALSE
412	NZ_KB944975.1	Enterococcus_faecalis	FALSE
413	NZ_KB946405.1	Enterococcus_faecalis	FALSE
414	NZ_KB947345.1	Enterococcus_faecalis	FALSE
415	NZ_KB948475.1	Enterococcus_faecalis	FALSE
416	NZ_KB948686.1	Enterococcus_faecalis	FALSE
417	NZ_KB949329.1	Enterococcus_faecalis	FALSE
418	NZ_KE350775.1	Enterococcus_faecalis	FALSE
419	NZ_KE352476.1	Enterococcus_faecalis	FALSE
420	NZ_KE352767.1	Enterococcus_faecalis	FALSE
421	NZ_KI913051.1	Enterococcus_faecalis	FALSE
422	NZ_KI913061.1	Enterococcus_faecalis	FALSE
423	NZ_KI913085.1	Enterococcus_faecalis	FALSE
424	NZ_KI913093.1	Enterococcus_faecalis	FALSE
425	NZ_AYLN01000001.1	Enterococcus_faecalis	FALSE
426	NZ_JVZS01000023.1	Enterococcus_faecalis	FALSE
427	NZ_JVQF01000003.1	Enterococcus_faecalis	FALSE
428	NZ_JUPP01000001.1	Enterococcus_faecalis	FALSE
429	NZ_JUNN01000039.1	Enterococcus_faecalis	FALSE
430	NZ_CP014949.1	Enterococcus_faecalis	TRUE
431	NZ_MSQS01000001.1	Enterococcus_faecalis	FALSE
432	NZ_NGMZ01000001.1	Enterococcus_faecalis	FALSE
433	NZ_CP015883.1	Enterococcus_faecalis	TRUE
434	NZ_PTUE01000001.1	Enterococcus_faecalis	FALSE
435	NZ_PTUL01000001.1	Enterococcus_faecalis	FALSE
436	NZ_PTUN01000001.1	Enterococcus_faecalis	FALSE
437	NZ_PTVE01000001.1	Enterococcus_faecalis	FALSE
438	NZ_PTVR01000001.1	Enterococcus_faecalis	FALSE
439	NZ_PTXI01000001.1	Enterococcus_faecalis	FALSE
440	NZ_PUBU01000001.1	Enterococcus_faecalis	FALSE
441	NZ_PUAX01000001.1	Enterococcus_faecalis	FALSE
442	NZ_PUAQ01000001.1	Enterococcus_faecalis	FALSE
443	NZ_PTYM01000001.1	Enterococcus_faecalis	FALSE
444	NZ_LMBT01000001.1	Enterococcus_faecalis	FALSE
445	NZ_QFYL01000001.1	Enterococcus_faecalis	FALSE
446	NZ_KZ845811.1	Enterococcus_faecalis	FALSE
447	NZ_KZ845861.1	Enterococcus_faecalis	FALSE
448	NZ_QSSZ01000001.1	Enterococcus_faecalis	FALSE
449	NZ_LGBU01000001.1	Enterococcus_faecalis	FALSE
450	NZ_LGBS01000001.1	Enterococcus_faecalis	FALSE
451	NZ_RKMT01000001.1	Enterococcus_faecalis	FALSE
452	NZ_RKPT01000001.1	Enterococcus_faecalis	FALSE
453	NZ_AP018543.1	Enterococcus_faecalis	TRUE
454	NZ_PJWQ01000010.1	Enterococcus_faecalis	FALSE
455	NZ_PJXO01000010.1	Enterococcus_faecalis	FALSE
456	NZ_CP028720.1	Enterococcus_faecalis	TRUE
457	NZ_QPTI01000010.1	Enterococcus_faecalis	FALSE
458	NZ_QPUR01000010.1	Enterococcus_faecalis	FALSE
459	NZ_QPYI01000010.1	Enterococcus_faecalis	FALSE
460	NZ_QPZH01000010.1	Enterococcus_faecalis	FALSE
461	NZ_QPXA01000010.1	Enterococcus_faecalis	FALSE
462	NZ_QPYK01000010.1	Enterococcus_faecalis	FALSE
463	NZ_QPYN01000010.1	Enterococcus_faecalis	FALSE
464	NZ_QPZC01000010.1	Enterococcus_faecalis	FALSE
465	NZ_QPZF01000010.1	Enterococcus_faecalis	FALSE
466	NZ_VHSA01000010.1	Enterococcus_faecalis	FALSE
467	NZ_VHSD01000010.1	Enterococcus_faecalis	FALSE
468	NZ_VHRA01000099.1	Enterococcus_faecalis	FALSE
469	NZ_VHQZ01000010.1	Enterococcus_faecalis	FALSE
470	NZ_QYNZ01000010.1	Enterococcus_faecalis	FALSE
471	NZ_QYLV01000010.1	Enterococcus_faecalis	FALSE
472	NZ_WMGP01000001.1	Enterococcus_faecalis	FALSE
473	NZ_WMGA01000001.1	Enterococcus_faecalis	FALSE
474	NZ_VWNT01000010.1	Enterococcus_faecalis	FALSE
475	NZ_VWNY01000010.1	Enterococcus_faecalis	FALSE
476	NZ_VWOA01000010.1	Enterococcus_faecalis	FALSE
477	NZ_WYAE01000001.1	Enterococcus_faecalis	FALSE
478	NZ_WYAC01000001.1	Enterococcus_faecalis	FALSE
479	NZ_WXSN01000010.1	Enterococcus_faecalis	FALSE
480	NZ_JABTDO010000001.1	Enterococcus_faecalis	FALSE
481	NZ_JACIKJ010000010.1	Enterococcus_faecalis	FALSE
482	NZ_JACYZS010000085.1	Enterococcus_faecalis	FALSE
483	NZ_JACYZU010000010.1	Enterococcus_faecalis	FALSE
484	NZ_JACZBY010000021.1	Enterococcus_faecalis	FALSE
485	NZ_JADBPN010000001.1	Enterococcus_faecalis	FALSE
486	NZ_JADBPE010000001.1	Enterococcus_faecalis	FALSE
487	NZ_JAAMRT010000001.1	Enterococcus_faecalis	FALSE
488	NZ_FRXS01000224.1	Enterococcus_faecalis	FALSE
489	NZ_CABGJT010000001.1	Enterococcus_faecalis	FALSE
490	NZ_CABGKB010000001.1	Enterococcus_faecalis	FALSE
491	NZ_CABGKY010000001.1	Enterococcus_faecalis	FALSE
492	NZ_CABGLE010000001.1	Enterococcus_faecalis	FALSE
493	NZ_CABGLU010000001.1	Enterococcus_faecalis	FALSE
494	NZ_CABGMH010000001.1	Enterococcus_faecalis	FALSE
495	NZ_CABGNX010000001.1	Enterococcus_faecalis	FALSE
496	NZ_CABGOF010000001.1	Enterococcus_faecalis	FALSE
497	NZ_CABGPC010000001.1	Enterococcus_faecalis	FALSE
498	NZ_CABGST010000001.1	Enterococcus_faecalis	FALSE
499	NZ_CABGTD010000001.1	Enterococcus_faecalis	FALSE
500	NZ_CABGXH010000001.1	Enterococcus_faecalis	FALSE
501	NZ_AERP01000070.1	Escherichia_coli	FALSE
502	NZ_AFDR01000030.1	Escherichia_coli	FALSE
503	NZ_HE964769.1	Escherichia_coli	FALSE
504	NZ_AOQX01000001.1	Escherichia_coli	FALSE
505	NZ_KE136677.1	Escherichia_coli	FALSE
506	NZ_KE699111.1	Escherichia_coli	FALSE
507	NZ_KE700784.1	Escherichia_coli	FALSE
508	NZ_KE702728.1	Escherichia_coli	FALSE
509	NZ_AVRJ01000001.1	Escherichia_coli	FALSE
510	NZ_KI534242.1	Escherichia_coli	FALSE
511	NZ_JOMW01000001.1	Escherichia_coli	FALSE
512	NZ_JORW01000001.1	Escherichia_coli	FALSE
513	NZ_JSOO01000002.1	Escherichia_coli	FALSE
514	NZ_JYIG01000001.1	Escherichia_coli	FALSE
515	NZ_JXVY01000001.1	Escherichia_coli	FALSE
516	NZ_CXYN01000001.1	Escherichia_coli	FALSE
517	NZ_LQWF01000001.1	Escherichia_coli	FALSE
518	NZ_LRXU01000001.1	Escherichia_coli	FALSE
519	NZ_LVSM01000001.1	Escherichia_coli	FALSE
520	NZ_CP015843.2	Escherichia_coli	TRUE
521	NZ_CP017249.1	Escherichia_coli	TRUE
522	NZ_MOJH01000001.1	Escherichia_coli	FALSE
523	NZ_MOKS01000001.1	Escherichia_coli	FALSE
524	NZ_MUIP01000036.1	Escherichia_coli	FALSE
525	NZ_NCSC01000001.1	Escherichia_coli	FALSE
526	NZ_JZGQ01000001.1	Escherichia_coli	FALSE
527	NZ_LYAQ01000001.1	Escherichia_coli	FALSE
528	NZ_NHQF01000010.1	Escherichia_coli	FALSE
529	NZ_BDPA01000001.1	Escherichia_coli	FALSE
530	NZ_NTDL01000015.1	Escherichia_coli	FALSE
531	NZ_NJVD01000099.1	Escherichia_coli	FALSE
532	NZ_NJZJ01000100.1	Escherichia_coli	FALSE
533	NZ_NTPP01000010.1	Escherichia_coli	FALSE
534	NZ_NOCD01000100.1	Escherichia_coli	FALSE
535	NZ_NLWR01000099.1	Escherichia_coli	FALSE
536	NZ_NLVM01000100.1	Escherichia_coli	FALSE
537	NZ_NJSW01000100.1	Escherichia_coli	FALSE
538	NZ_NJRV01000100.1	Escherichia_coli	FALSE
539	NZ_NONX01000100.1	Escherichia_coli	FALSE
540	NZ_NMBM01000098.1	Escherichia_coli	FALSE
541	NZ_LULC01000066.1	Escherichia_coli	FALSE
542	NZ_BEOS01000001.1	Escherichia_coli	FALSE
543	NZ_PTNX01000010.1	Escherichia_coli	FALSE
544	NZ_QBCU01000001.1	Escherichia_coli	FALSE
545	NZ_QFSO01000001.1	Escherichia_coli	FALSE
546	NZ_QFRZ01000001.1	Escherichia_coli	FALSE
547	NZ_NRUY01000065.1	Escherichia_coli	FALSE
548	NZ_BGRX01000001.1	Escherichia_coli	FALSE
549	NZ_NFTM01000087.1	Escherichia_coli	FALSE
550	NZ_QOEB01000001.1	Escherichia_coli	FALSE
551	NZ_QOXJ01000100.1	Escherichia_coli	FALSE
552	NZ_QOGT01000001.1	Escherichia_coli	FALSE
553	NZ_QOFT01000001.1	Escherichia_coli	FALSE
554	NZ_QOOK01000031.1	Escherichia_coli	FALSE
555	NZ_QGVL01000001.1	Escherichia_coli	FALSE
556	NZ_QGZM01000001.1	Escherichia_coli	FALSE
557	NZ_PNSN01000001.1	Escherichia_coli	FALSE
558	NZ_POAK01000001.1	Escherichia_coli	FALSE
559	NZ_NPIP01000001.1	Escherichia_coli	FALSE
560	NZ_SHJC01000010.1	Escherichia_coli	FALSE
561	NZ_SNTL01000100.1	Escherichia_coli	FALSE
562	NZ_SONW01000001.1	Escherichia_coli	FALSE
563	NZ_CM017186.1	Escherichia_coli	FALSE
564	NZ_SRWH01000100.1	Escherichia_coli	FALSE
565	NZ_SRWK01000100.1	Escherichia_coli	FALSE
566	NZ_RRRK01000161.1	Escherichia_coli	FALSE
567	NZ_RRJH01000111.1	Escherichia_coli	FALSE
568	NZ_RRJO01000133.1	Escherichia_coli	FALSE
569	NZ_BDJT01000001.1	Escherichia_coli	FALSE
570	NZ_BFJE01000001.1	Escherichia_coli	FALSE
571	NZ_BFVG01000001.1	Escherichia_coli	FALSE
572	NZ_BFWC01000001.1	Escherichia_coli	FALSE
573	NZ_BGCD01000001.1	Escherichia_coli	FALSE
574	NZ_BGDN01000001.1	Escherichia_coli	FALSE
575	NZ_BIES01000001.1	Escherichia_coli	FALSE
576	NZ_SPVZ01000144.1	Escherichia_coli	FALSE
577	NZ_SQAJ01000041.1	Escherichia_coli	FALSE
578	NZ_SQDY01000045.1	Escherichia_coli	FALSE
579	NZ_SQFV01000126.1	Escherichia_coli	FALSE
580	NZ_SQDI01000169.1	Escherichia_coli	FALSE
581	NZ_SQGX01000090.1	Escherichia_coli	FALSE
582	NZ_SQIE01000090.1	Escherichia_coli	FALSE
583	NZ_QYJU01000001.1	Escherichia_coli	FALSE
584	NZ_BJPS01000001.1	Escherichia_coli	FALSE
585	NZ_WJFT01000001.1	Escherichia_coli	FALSE
586	NZ_WCEY01000001.1	Escherichia_coli	FALSE
587	NZ_WSWT01000100.1	Escherichia_coli	FALSE
588	NZ_WSJJ01000010.1	Escherichia_coli	FALSE
589	NZ_JAAUVL010000001.1	Escherichia_coli	FALSE
590	NZ_WVVH01000001.1	Escherichia_coli	FALSE
591	NZ_WVVS01000001.1	Escherichia_coli	FALSE
592	NZ_CP051727.1	Escherichia_coli	TRUE
593	NZ_JABBFK010000095.1	Escherichia_coli	FALSE
594	NZ_WEQV01000001.1	Escherichia_coli	FALSE
595	NZ_JABTYK010000078.1	Escherichia_coli	FALSE
596	NZ_JACGZT010000001.1	Escherichia_coli	FALSE
597	NZ_CP059931.1	Escherichia_coli	TRUE
598	NZ_JACXWL010000100.1	Escherichia_coli	FALSE
599	NZ_JACZPA010000001.1	Escherichia_coli	FALSE
600	NZ_JADCMB010000010.1	Escherichia_coli	FALSE
601	NZ_AJZY01000001.1	Klebsiella_pneumoniae	FALSE
602	NZ_ARSQ01000001.1	Klebsiella_pneumoniae	FALSE
603	NZ_KK036582.1	Klebsiella_pneumoniae	FALSE
604	NZ_JAQM01000001.1	Klebsiella_pneumoniae	FALSE
605	NZ_CP010392.1	Klebsiella_pneumoniae	TRUE
606	NZ_KQ089048.1	Klebsiella_pneumoniae	FALSE
607	NZ_KQ236936.1	Klebsiella_pneumoniae	FALSE
608	NZ_LIPK01000096.1	Klebsiella_pneumoniae	FALSE
609	NZ_CP012753.1	Klebsiella_pneumoniae	TRUE
610	NZ_JTFU01000001.1	Klebsiella_pneumoniae	FALSE
611	NZ_JXIY01000001.1	Klebsiella_pneumoniae	FALSE
612	NZ_LXMK01000001.1	Klebsiella_pneumoniae	FALSE
613	NZ_LXMT01000001.1	Klebsiella_pneumoniae	FALSE
614	NZ_LLWT01000001.1	Klebsiella_pneumoniae	FALSE
615	NZ_MPZH04000023.1	Klebsiella_pneumoniae	FALSE
616	NZ_MPYK04000017.1	Klebsiella_pneumoniae	FALSE
617	NZ_CP018686.1	Klebsiella_pneumoniae	TRUE
618	NZ_CP015392.1	Klebsiella_pneumoniae	TRUE
619	NZ_MZZQ01000055.1	Klebsiella_pneumoniae	FALSE
620	NZ_MOSN01000001.1	Klebsiella_pneumoniae	FALSE
621	NZ_NDEV01000008.1	Klebsiella_pneumoniae	FALSE
622	NZ_NFVU01000001.1	Klebsiella_pneumoniae	FALSE
623	NZ_NPZK01000073.1	Klebsiella_pneumoniae	FALSE
624	NZ_NPZW01000011.1	Klebsiella_pneumoniae	FALSE
625	NZ_NLFC01000001.1	Klebsiella_pneumoniae	FALSE
626	NZ_NLDJ01000001.1	Klebsiella_pneumoniae	FALSE
627	NZ_NIAT01000062.1	Klebsiella_pneumoniae	FALSE
628	NZ_NXDR01000067.1	Klebsiella_pneumoniae	FALSE
629	NZ_NXHT01000010.1	Klebsiella_pneumoniae	FALSE
630	NZ_NICX01000010.1	Klebsiella_pneumoniae	FALSE
631	NZ_PJPR01000100.1	Klebsiella_pneumoniae	FALSE
632	NZ_NWCJ01000099.1	Klebsiella_pneumoniae	FALSE
633	NZ_NWEY01000100.1	Klebsiella_pneumoniae	FALSE
634	NZ_CP037963.1	Klebsiella_pneumoniae	TRUE
635	NZ_NCOK01000001.1	Klebsiella_pneumoniae	FALSE
636	NZ_PIDV01000100.1	Klebsiella_pneumoniae	FALSE
637	NZ_PPZG01000001.1	Klebsiella_pneumoniae	FALSE
638	NZ_PQAD01000001.1	Klebsiella_pneumoniae	FALSE
639	NZ_PUZG02000118.1	Klebsiella_pneumoniae	FALSE
640	NZ_PUZQ02000021.1	Klebsiella_pneumoniae	FALSE
641	NZ_PVAC02000113.1	Klebsiella_pneumoniae	FALSE
642	NZ_PZNK01000010.1	Klebsiella_pneumoniae	FALSE
643	NZ_QIUI01000010.1	Klebsiella_pneumoniae	FALSE
644	NZ_NELE01000098.1	Klebsiella_pneumoniae	FALSE
645	NZ_QJNK01000001.1	Klebsiella_pneumoniae	FALSE
646	NZ_QRCG01000011.1	Klebsiella_pneumoniae	FALSE
647	NZ_RHUI01000100.1	Klebsiella_pneumoniae	FALSE
648	NZ_QFMA01000001.1	Klebsiella_pneumoniae	FALSE
649	NZ_QFML01000070.1	Klebsiella_pneumoniae	FALSE
650	NZ_SSZW01000001.1	Klebsiella_pneumoniae	FALSE
651	NZ_STAE01000001.1	Klebsiella_pneumoniae	FALSE
652	NZ_STAY01000001.1	Klebsiella_pneumoniae	FALSE
653	NZ_VIYC01000097.1	Klebsiella_pneumoniae	FALSE
654	NZ_VTRN01000001.1	Klebsiella_pneumoniae	FALSE
655	NZ_WMJM01000100.1	Klebsiella_pneumoniae	FALSE
656	NZ_VDJC01000079.1	Klebsiella_pneumoniae	FALSE
657	NZ_CP039802.1	Klebsiella_pneumoniae	TRUE
658	NZ_VKUM01000001.1	Klebsiella_pneumoniae	FALSE
659	NZ_CP053771.1	Klebsiella_pneumoniae	TRUE
660	NZ_CP060421.1	Klebsiella_pneumoniae	TRUE
661	NZ_CP050826.1	Klebsiella_pneumoniae	TRUE
662	NZ_JAAWVU010000001.1	Klebsiella_pneumoniae	FALSE
663	NZ_RQIX01000100.1	Klebsiella_pneumoniae	FALSE
664	NZ_JABMMC010000001.1	Klebsiella_pneumoniae	FALSE
665	NZ_JAANKQ010000010.1	Klebsiella_pneumoniae	FALSE
666	NZ_JACEYW010000001.1	Klebsiella_pneumoniae	FALSE
667	NZ_CP061053.1	Klebsiella_pneumoniae	TRUE
668	NZ_JABMCK010000001.1	Klebsiella_pneumoniae	FALSE
669	NZ_JACYPJ010000001.1	Klebsiella_pneumoniae	FALSE
670	NZ_JADAYE010000091.1	Klebsiella_pneumoniae	FALSE
671	NZ_JADMWP010000100.1	Klebsiella_pneumoniae	FALSE
672	NZ_JADODD010000100.1	Klebsiella_pneumoniae	FALSE
673	NZ_CP063428.1	Klebsiella_pneumoniae	TRUE
674	NZ_JADIGK010000010.1	Klebsiella_pneumoniae	FALSE
675	NZ_FLDT01000001.1	Klebsiella_pneumoniae	FALSE
676	NZ_FWLQ01000065.1	Klebsiella_pneumoniae	FALSE
677	NZ_FWML01000071.1	Klebsiella_pneumoniae	FALSE
678	NZ_UGNL01000002.1	Klebsiella_pneumoniae	FALSE
679	NZ_UFFA01000151.1	Klebsiella_pneumoniae	FALSE
680	NZ_UIEL01000083.1	Klebsiella_pneumoniae	FALSE
681	NZ_UIRW01000116.1	Klebsiella_pneumoniae	FALSE
682	NZ_UIUR01000084.1	Klebsiella_pneumoniae	FALSE
683	NZ_UIUY01000066.1	Klebsiella_pneumoniae	FALSE
684	NZ_UJCS01000118.1	Klebsiella_pneumoniae	FALSE
685	NZ_UJFP01000102.1	Klebsiella_pneumoniae	FALSE
686	NZ_UJHZ01000124.1	Klebsiella_pneumoniae	FALSE
687	NZ_UJUX01000287.1	Klebsiella_pneumoniae	FALSE
688	NZ_UJXA01000111.1	Klebsiella_pneumoniae	FALSE
689	NZ_UKBA01000104.1	Klebsiella_pneumoniae	FALSE
690	NZ_UKDU01000066.1	Klebsiella_pneumoniae	FALSE
691	NZ_UKEW01000530.1	Klebsiella_pneumoniae	FALSE
692	NZ_UKHU01000064.1	Klebsiella_pneumoniae	FALSE
693	NZ_UKKL01000055.1	Klebsiella_pneumoniae	FALSE
694	NZ_UKMM01000064.1	Klebsiella_pneumoniae	FALSE
695	NZ_UKUJ01000181.1	Klebsiella_pneumoniae	FALSE
696	NZ_UKUS01000072.1	Klebsiella_pneumoniae	FALSE
697	NZ_UKVV01000148.1	Klebsiella_pneumoniae	FALSE
698	NZ_UKZF01000063.1	Klebsiella_pneumoniae	FALSE
699	NZ_UKYI01000070.1	Klebsiella_pneumoniae	FALSE
700	NZ_ULBA01000074.1	Klebsiella_pneumoniae	FALSE
701	NC_012803.1	Micrococcus_luteus	TRUE
702	NZ_ADCD01000112.1	Micrococcus_luteus	FALSE
703	NZ_CABC01000134.1	Micrococcus_luteus	FALSE
704	NZ_JFYP01000001.1	Micrococcus_luteus	FALSE
705	NZ_JFYU01000001.1	Micrococcus_luteus	FALSE
706	NZ_JFYQ01000001.1	Micrococcus_luteus	FALSE
707	NZ_JTKE01000001.1	Micrococcus_luteus	FALSE
708	NZ_CP007437.1	Micrococcus_luteus	TRUE
709	NZ_JWEM01000024.1	Micrococcus_luteus	FALSE
710	NZ_JUTN01000041.1	Micrococcus_luteus	FALSE
711	NZ_LQAC01000001.1	Micrococcus_luteus	FALSE
712	NZ_LSKC01000001.1	Micrococcus_luteus	FALSE
713	NZ_MAYP01000001.1	Micrococcus_luteus	FALSE
714	NZ_LWGN01000001.1	Micrococcus_luteus	FALSE
715	NZ_NAQZ01000001.1	Micrococcus_luteus	FALSE
716	NZ_NCWR01000010.1	Micrococcus_luteus	FALSE
717	NZ_NCXE01000010.1	Micrococcus_luteus	FALSE
718	NZ_NRSP01000001.1	Micrococcus_luteus	FALSE
719	NZ_PDEF01000001.1	Micrococcus_luteus	FALSE
720	NZ_PKJT01000001.1	Micrococcus_luteus	FALSE
721	NZ_PKJU01000001.1	Micrococcus_luteus	FALSE
722	NZ_PKJV01000001.1	Micrococcus_luteus	FALSE
723	NZ_PNGM01000001.1	Micrococcus_luteus	FALSE
724	NZ_CP033200.1	Micrococcus_luteus	TRUE
725	NZ_CP026366.1	Micrococcus_luteus	FALSE
726	NZ_SEML01000001.1	Micrococcus_luteus	FALSE
727	NZ_SWLA01000010.1	Micrococcus_luteus	FALSE
728	NZ_SWFK01000010.1	Micrococcus_luteus	FALSE
729	NZ_CP040019.1	Micrococcus_luteus	TRUE
730	NZ_VFQL01000098.1	Micrococcus_luteus	FALSE
731	NZ_VDOA01000010.1	Micrococcus_luteus	FALSE
732	NZ_VDOB01000100.1	Micrococcus_luteus	FALSE
733	NZ_VDOF01000010.1	Micrococcus_luteus	FALSE
734	NZ_VDOI01000100.1	Micrococcus_luteus	FALSE
735	NZ_VDRP01000010.1	Micrococcus_luteus	FALSE
736	NZ_VDRY01000010.1	Micrococcus_luteus	FALSE
737	NZ_VDRZ01000100.1	Micrococcus_luteus	FALSE
738	NZ_VDTK01000100.1	Micrococcus_luteus	FALSE
739	NZ_VDZA01000100.1	Micrococcus_luteus	FALSE
740	NZ_VDZG01000100.1	Micrococcus_luteus	FALSE
741	NZ_VEAO01000010.1	Micrococcus_luteus	FALSE
742	NZ_VECJ01000010.1	Micrococcus_luteus	FALSE
743	NZ_VECL01000010.1	Micrococcus_luteus	FALSE
744	NZ_VECU01000100.1	Micrococcus_luteus	FALSE
745	NZ_VECV01000100.1	Micrococcus_luteus	FALSE
746	NZ_VEDL01000010.1	Micrococcus_luteus	FALSE
747	NZ_VEDR01000010.1	Micrococcus_luteus	FALSE
748	NZ_VEFX01000095.1	Micrococcus_luteus	FALSE
749	NZ_VEGF01000100.1	Micrococcus_luteus	FALSE
750	NZ_VLJZ01000001.1	Micrococcus_luteus	FALSE
751	NZ_WBMF01000001.1	Micrococcus_luteus	FALSE
752	NZ_CP046319.1	Micrococcus_luteus	TRUE
753	NZ_CP043842.1	Micrococcus_luteus	TRUE
754	NZ_CP043849.1	Micrococcus_luteus	TRUE
755	NZ_CP041689.1	Micrococcus_luteus	TRUE
756	NZ_JAAAXP010000001.1	Micrococcus_luteus	FALSE
757	NZ_JAAOIP010000049.1	Micrococcus_luteus	FALSE
758	NZ_JABAFF010000001.1	Micrococcus_luteus	FALSE
759	NZ_JABBWS010000001.1	Micrococcus_luteus	FALSE
760	NZ_JABBWT010000001.1	Micrococcus_luteus	FALSE
761	NZ_CP059046.1	Micrococcus_luteus	TRUE
762	NZ_CP058971.1	Micrococcus_luteus	TRUE
763	NZ_FRCE01000037.1	Micrococcus_luteus	FALSE
764	NZ_FUKT01000114.1	Micrococcus_luteus	FALSE
765	NZ_UGPO01000002.1	Micrococcus_luteus	FALSE
766	NZ_UGPQ01000002.1	Micrococcus_luteus	FALSE
767	NZ_LS483396.1	Micrococcus_luteus	TRUE
768	NZ_CABIZL010000001.1	Micrococcus_luteus	FALSE
769	NC_010554.1	Proteus_mirabilis	TRUE
770	NZ_GG668629.1	Proteus_mirabilis	FALSE
771	NZ_JH815505.1	Proteus_mirabilis	FALSE
772	NZ_JH815533.1	Proteus_mirabilis	FALSE
773	NZ_AORN01000001.1	Proteus_mirabilis	FALSE
774	NC_022000.1	Proteus_mirabilis	TRUE
775	NZ_JTAW02000001.1	Proteus_mirabilis	FALSE
776	NZ_CP026062.1	Proteus_mirabilis	TRUE
777	NZ_CP026051.1	Proteus_mirabilis	TRUE
778	NZ_LANL01000045.1	Proteus_mirabilis	FALSE
779	NZ_JWCS01000021.1	Proteus_mirabilis	FALSE
780	NZ_JWBG01000030.1	Proteus_mirabilis	FALSE
781	NZ_JVWE01000001.1	Proteus_mirabilis	FALSE
782	NZ_JVVD01000013.1	Proteus_mirabilis	FALSE
783	NZ_JVXV01000028.1	Proteus_mirabilis	FALSE
784	NZ_JVTJ01000109.1	Proteus_mirabilis	FALSE
785	NZ_JVPB01000058.1	Proteus_mirabilis	FALSE
786	NZ_JVEH01000013.1	Proteus_mirabilis	FALSE
787	NZ_JVMQ01000004.1	Proteus_mirabilis	FALSE
788	NZ_JUXR01000250.1	Proteus_mirabilis	FALSE
789	NZ_JVJQ01000012.1	Proteus_mirabilis	FALSE
790	NZ_JVHX01000018.1	Proteus_mirabilis	FALSE
791	NZ_JVHI01000004.1	Proteus_mirabilis	FALSE
792	NZ_JSUP01000001.1	Proteus_mirabilis	FALSE
793	NZ_LNHT01000001.1	Proteus_mirabilis	FALSE
794	NZ_KQ960957.1	Proteus_mirabilis	FALSE
795	NZ_LQNO01000021.1	Proteus_mirabilis	FALSE
796	NZ_LWDB01000001.1	Proteus_mirabilis	FALSE
797	NZ_LTBK01000001.1	Proteus_mirabilis	FALSE
798	NZ_LWUL01000001.1	Proteus_mirabilis	FALSE
799	NZ_LWUM01000001.1	Proteus_mirabilis	FALSE
800	NZ_MCOR01000001.1	Proteus_mirabilis	FALSE
801	NZ_NJFA02000001.1	Proteus_mirabilis	FALSE
802	NZ_PTIJ02000012.1	Proteus_mirabilis	FALSE
803	NZ_CP026581.1	Proteus_mirabilis	TRUE
804	NZ_CP028356.1	Proteus_mirabilis	TRUE
805	NZ_CP028522.1	Proteus_mirabilis	TRUE
806	NZ_QDAK01000001.1	Proteus_mirabilis	FALSE
807	NZ_QGGA01000095.1	Proteus_mirabilis	FALSE
808	NZ_BGKT01000001.1	Proteus_mirabilis	FALSE
809	NZ_BGKW01000001.1	Proteus_mirabilis	FALSE
810	NZ_QHLF01000010.1	Proteus_mirabilis	FALSE
811	NZ_CP029725.1	Proteus_mirabilis	TRUE
812	NZ_PURY01000044.1	Proteus_mirabilis	FALSE
813	NZ_CP034091.1	Proteus_mirabilis	TRUE
814	NZ_SELN01000001.1	Proteus_mirabilis	FALSE
815	NZ_SPSR01000001.1	Proteus_mirabilis	FALSE
816	NZ_SPTD01000001.1	Proteus_mirabilis	FALSE
817	NZ_SPSU01000001.1	Proteus_mirabilis	FALSE
818	NZ_SPSV01000001.1	Proteus_mirabilis	FALSE
819	NZ_SPSW01000001.1	Proteus_mirabilis	FALSE
820	NZ_SPSX01000001.1	Proteus_mirabilis	FALSE
821	NZ_SPOX01000010.1	Proteus_mirabilis	FALSE
822	NZ_SPTA01000001.1	Proteus_mirabilis	FALSE
823	NZ_SPTH01000001.1	Proteus_mirabilis	FALSE
824	NZ_SPTI01000001.1	Proteus_mirabilis	FALSE
825	NZ_QNXA01000070.1	Proteus_mirabilis	FALSE
826	NZ_VJOR01000032.1	Proteus_mirabilis	FALSE
827	NZ_CP041391.1	Proteus_mirabilis	TRUE
828	NZ_CP043332.1	Proteus_mirabilis	TRUE
829	NZ_CP043870.1	Proteus_mirabilis	FALSE
830	NZ_CP044028.1	Proteus_mirabilis	TRUE
831	NZ_WEKH01000001.1	Proteus_mirabilis	FALSE
832	NZ_WEKI01000001.1	Proteus_mirabilis	FALSE
833	NZ_WEKK01000001.1	Proteus_mirabilis	FALSE
834	NZ_CP045538.2	Proteus_mirabilis	TRUE
835	NZ_CP044134.1	Proteus_mirabilis	TRUE
836	NZ_CP044136.1	Proteus_mirabilis	TRUE
837	NZ_WNBF01000046.1	Proteus_mirabilis	FALSE
838	NZ_RCIK01000083.1	Proteus_mirabilis	FALSE
839	NZ_RCIJ01000064.1	Proteus_mirabilis	FALSE
840	NZ_RCIL01000065.1	Proteus_mirabilis	FALSE
841	NZ_RCIN01000062.1	Proteus_mirabilis	FALSE
842	NZ_RCIM01000060.1	Proteus_mirabilis	FALSE
843	NZ_JAAATT010000001.1	Proteus_mirabilis	FALSE
844	NZ_VKSC01000001.1	Proteus_mirabilis	FALSE
845	NZ_VKTS01000001.1	Proteus_mirabilis	FALSE
846	NZ_VKWW01000001.1	Proteus_mirabilis	FALSE
847	NZ_VKXD01000001.1	Proteus_mirabilis	FALSE
848	NZ_VKXK01000001.1	Proteus_mirabilis	FALSE
849	NZ_CP047352.1	Proteus_mirabilis	TRUE
850	NZ_JAAMPE010000023.1	Proteus_mirabilis	FALSE
851	NZ_JAALCE010000010.1	Proteus_mirabilis	FALSE
852	NZ_SCIO01000010.1	Proteus_mirabilis	FALSE
853	NZ_CP049941.1	Proteus_mirabilis	TRUE
854	NZ_JAAOMZ010000001.1	Proteus_mirabilis	FALSE
855	NZ_JAAONM010000001.1	Proteus_mirabilis	FALSE
856	NZ_JAAONH010000001.1	Proteus_mirabilis	FALSE
857	NZ_JAAOND010000001.1	Proteus_mirabilis	FALSE
858	NZ_JAAONE010000001.1	Proteus_mirabilis	FALSE
859	NZ_JAAONI010000001.1	Proteus_mirabilis	FALSE
860	NZ_JAAUWF010000010.1	Proteus_mirabilis	FALSE
861	NZ_WNEI01000099.1	Proteus_mirabilis	FALSE
862	NZ_CP051260.1	Proteus_mirabilis	TRUE
863	NZ_JAAQRB010000001.1	Proteus_mirabilis	FALSE
864	NZ_JAAQQZ010000001.1	Proteus_mirabilis	FALSE
865	NZ_JAAQQY010000001.1	Proteus_mirabilis	FALSE
866	NZ_CP053894.1	Proteus_mirabilis	TRUE
867	NZ_CP053615.1	Proteus_mirabilis	TRUE
868	NZ_CP053682.1	Proteus_mirabilis	TRUE
869	NZ_KI519080.1	Pseudomonas_aeruginosa	FALSE
870	NZ_KI519305.1	Pseudomonas_aeruginosa	FALSE
871	NZ_AWYW01000001.1	Pseudomonas_aeruginosa	FALSE
872	NZ_JTTQ01000001.1	Pseudomonas_aeruginosa	FALSE
873	NZ_JTTB01000001.1	Pseudomonas_aeruginosa	FALSE
874	NZ_JTRQ01000001.1	Pseudomonas_aeruginosa	FALSE
875	NZ_JTQT01000001.1	Pseudomonas_aeruginosa	FALSE
876	NZ_JTOE01000001.1	Pseudomonas_aeruginosa	FALSE
877	NZ_JTVD01000001.1	Pseudomonas_aeruginosa	FALSE
878	NZ_JTXN01000001.1	Pseudomonas_aeruginosa	FALSE
879	NZ_JTYF01000001.1	Pseudomonas_aeruginosa	FALSE
880	NZ_LDKL01000001.1	Pseudomonas_aeruginosa	FALSE
881	NZ_LDLY01000001.1	Pseudomonas_aeruginosa	FALSE
882	NZ_LDKT01000001.1	Pseudomonas_aeruginosa	FALSE
883	NZ_LEJT01000001.1	Pseudomonas_aeruginosa	FALSE
884	NZ_JYLC01000010.1	Pseudomonas_aeruginosa	FALSE
885	NZ_JVPC01000001.1	Pseudomonas_aeruginosa	FALSE
886	NZ_CWFR01000001.1	Pseudomonas_aeruginosa	FALSE
887	NZ_LFXR01000072.1	Pseudomonas_aeruginosa	FALSE
888	NZ_CTES01000001.1	Pseudomonas_aeruginosa	FALSE
889	NZ_LLLT01000001.1	Pseudomonas_aeruginosa	FALSE
890	NZ_LLME01000001.1	Pseudomonas_aeruginosa	FALSE
891	NZ_LLOZ01000001.1	Pseudomonas_aeruginosa	FALSE
892	NZ_LLRL01000001.1	Pseudomonas_aeruginosa	FALSE
893	NZ_LLRQ01000001.1	Pseudomonas_aeruginosa	FALSE
894	NZ_LLVE01000001.1	Pseudomonas_aeruginosa	FALSE
895	NZ_CP008857.1	Pseudomonas_aeruginosa	TRUE
896	NZ_LRSJ01000001.1	Pseudomonas_aeruginosa	FALSE
897	NZ_LSAE01000001.1	Pseudomonas_aeruginosa	FALSE
898	NZ_MAUQ01000231.1	Pseudomonas_aeruginosa	FALSE
899	NZ_MVBS01000001.1	Pseudomonas_aeruginosa	FALSE
900	NZ_NFGX01000100.1	Pseudomonas_aeruginosa	FALSE
901	NZ_MYFK01000046.1	Pseudomonas_aeruginosa	FALSE
902	NZ_MWXQ01000001.1	Pseudomonas_aeruginosa	FALSE
903	NZ_MWYR01000001.1	Pseudomonas_aeruginosa	FALSE
904	NZ_NRAX01000100.1	Pseudomonas_aeruginosa	FALSE
905	NZ_NRAY01000010.1	Pseudomonas_aeruginosa	FALSE
906	NZ_PKIS01000001.1	Pseudomonas_aeruginosa	FALSE
907	NZ_QVBV02000100.1	Pseudomonas_aeruginosa	FALSE
908	NZ_QVCZ02000100.1	Pseudomonas_aeruginosa	FALSE
909	NZ_QVBA02000099.1	Pseudomonas_aeruginosa	FALSE
910	NZ_RADB01000239.1	Pseudomonas_aeruginosa	FALSE
911	NZ_RACT01000020.1	Pseudomonas_aeruginosa	FALSE
912	NZ_RACH01000323.1	Pseudomonas_aeruginosa	FALSE
913	NZ_RABL01000011.1	Pseudomonas_aeruginosa	FALSE
914	NZ_QZZG01000344.1	Pseudomonas_aeruginosa	FALSE
915	NZ_MCLY01000001.1	Pseudomonas_aeruginosa	FALSE
916	NZ_MCMV01000001.1	Pseudomonas_aeruginosa	FALSE
917	NZ_MCMQ01000001.1	Pseudomonas_aeruginosa	FALSE
918	NZ_NTGC01000004.1	Pseudomonas_aeruginosa	FALSE
919	NZ_NSMX01000001.1	Pseudomonas_aeruginosa	FALSE
920	NZ_NSOA01000001.1	Pseudomonas_aeruginosa	FALSE
921	NZ_NSRJ01000001.1	Pseudomonas_aeruginosa	FALSE
922	NZ_NSUB01000001.1	Pseudomonas_aeruginosa	FALSE
923	NZ_NSUG01000001.1	Pseudomonas_aeruginosa	FALSE
924	NZ_NSVM01000001.1	Pseudomonas_aeruginosa	FALSE
925	NZ_NSZO01000001.1	Pseudomonas_aeruginosa	FALSE
926	NZ_NSVR01000001.1	Pseudomonas_aeruginosa	FALSE
927	NZ_RRBP01000010.1	Pseudomonas_aeruginosa	FALSE
928	NZ_RRBL01000100.1	Pseudomonas_aeruginosa	FALSE
929	NZ_RHSX01000010.1	Pseudomonas_aeruginosa	FALSE
930	NZ_RWWW01000040.1	Pseudomonas_aeruginosa	FALSE
931	NZ_RWWQ01000069.1	Pseudomonas_aeruginosa	FALSE
932	NZ_RXUI01000001.1	Pseudomonas_aeruginosa	FALSE
933	NZ_RXWC01000001.1	Pseudomonas_aeruginosa	FALSE
934	NZ_RWZY01000001.1	Pseudomonas_aeruginosa	FALSE
935	NZ_RWZZ01000001.1	Pseudomonas_aeruginosa	FALSE
936	NZ_RXAK01000001.1	Pseudomonas_aeruginosa	FALSE
937	NZ_RXCY01000001.1	Pseudomonas_aeruginosa	FALSE
938	NZ_SDVH01000010.1	Pseudomonas_aeruginosa	FALSE
939	NZ_SCYC01000001.1	Pseudomonas_aeruginosa	FALSE
940	NZ_SCZX01000001.1	Pseudomonas_aeruginosa	FALSE
941	NZ_RWPI01000001.1	Pseudomonas_aeruginosa	FALSE
942	NZ_RWQG01000001.1	Pseudomonas_aeruginosa	FALSE
943	NZ_RWTQ01000001.1	Pseudomonas_aeruginosa	FALSE
944	NZ_RWVK01000001.1	Pseudomonas_aeruginosa	FALSE
945	NZ_RWVJ01000001.1	Pseudomonas_aeruginosa	FALSE
946	NZ_VAUY01000001.1	Pseudomonas_aeruginosa	FALSE
947	NZ_VIHG01000100.1	Pseudomonas_aeruginosa	FALSE
948	NZ_WHVM01000010.1	Pseudomonas_aeruginosa	FALSE
949	NZ_WUDL01000100.1	Pseudomonas_aeruginosa	FALSE
950	NZ_JAACJB010000010.1	Pseudomonas_aeruginosa	FALSE
951	NZ_JABGOB010000001.1	Pseudomonas_aeruginosa	FALSE
952	NZ_CP058332.1	Pseudomonas_aeruginosa	TRUE
953	NZ_JACEJW010000001.1	Pseudomonas_aeruginosa	FALSE
954	NZ_CP059063.1	Pseudomonas_aeruginosa	TRUE
955	NZ_JACWIG010000010.1	Pseudomonas_aeruginosa	FALSE
956	NZ_WODL01000001.1	Pseudomonas_aeruginosa	FALSE
957	NZ_JADPHX010000100.1	Pseudomonas_aeruginosa	FALSE
958	NZ_FRGG01000058.1	Pseudomonas_aeruginosa	FALSE
959	NZ_FRHM01000090.1	Pseudomonas_aeruginosa	FALSE
960	NZ_FRIH01000087.1	Pseudomonas_aeruginosa	FALSE
961	NZ_FRIN01000188.1	Pseudomonas_aeruginosa	FALSE
962	NZ_FRIS01000125.1	Pseudomonas_aeruginosa	FALSE
963	NZ_FRIY01000227.1	Pseudomonas_aeruginosa	FALSE
964	NZ_FRNJ01000118.1	Pseudomonas_aeruginosa	FALSE
965	NZ_FRQU01000076.1	Pseudomonas_aeruginosa	FALSE
966	NZ_FRTT01000184.1	Pseudomonas_aeruginosa	FALSE
967	NZ_FRUE01000212.1	Pseudomonas_aeruginosa	FALSE
968	NZ_FRVQ01000166.1	Pseudomonas_aeruginosa	FALSE
969	NZ_GG730158.1	Staphylococcus_aureus	FALSE
970	NZ_AHLO01000079.1	Staphylococcus_aureus	FALSE
971	NZ_KB820894.1	Staphylococcus_aureus	FALSE
972	NZ_KI966573.1	Staphylococcus_aureus	FALSE
973	NZ_KI967784.1	Staphylococcus_aureus	FALSE
974	NZ_KI971688.1	Staphylococcus_aureus	FALSE
975	NZ_KI972776.1	Staphylococcus_aureus	FALSE
976	NZ_JBTX01000001.1	Staphylococcus_aureus	FALSE
977	NZ_JDCI01000001.1	Staphylococcus_aureus	FALSE
978	NZ_JDFC01000001.1	Staphylococcus_aureus	FALSE
979	NZ_KI976096.1	Staphylococcus_aureus	FALSE
980	NZ_KI976941.1	Staphylococcus_aureus	FALSE
981	NZ_KI977779.1	Staphylococcus_aureus	FALSE
982	NZ_KI997674.1	Staphylococcus_aureus	FALSE
983	NZ_KK006024.1	Staphylococcus_aureus	FALSE
984	NZ_KK006722.1	Staphylococcus_aureus	FALSE
985	NZ_KK015495.1	Staphylococcus_aureus	FALSE
986	NZ_KK017352.1	Staphylococcus_aureus	FALSE
987	NZ_KK023230.1	Staphylococcus_aureus	FALSE
988	NZ_KK023840.1	Staphylococcus_aureus	FALSE
989	NZ_KK031896.1	Staphylococcus_aureus	FALSE
990	NZ_KK047855.1	Staphylococcus_aureus	FALSE
991	NZ_KK068644.1	Staphylococcus_aureus	FALSE
992	NZ_KK070455.1	Staphylococcus_aureus	FALSE
993	NZ_CAVU010000001.1	Staphylococcus_aureus	FALSE
994	NZ_KK074597.1	Staphylococcus_aureus	FALSE
995	NZ_JDGT01000001.1	Staphylococcus_aureus	FALSE
996	NZ_JFPA01000001.1	Staphylococcus_aureus	FALSE
997	NZ_JFPV01000001.1	Staphylococcus_aureus	FALSE
998	NZ_KK095289.1	Staphylococcus_aureus	FALSE
999	NZ_KK096012.1	Staphylococcus_aureus	FALSE
1000	NZ_KK097143.1	Staphylococcus_aureus	FALSE
1001	NZ_KK098246.1	Staphylococcus_aureus	FALSE
1002	NZ_KK099682.1	Staphylococcus_aureus	FALSE
1003	NZ_KK099778.1	Staphylococcus_aureus	FALSE
1004	NZ_KK233903.1	Staphylococcus_aureus	FALSE
1005	NZ_KK235057.1	Staphylococcus_aureus	FALSE
1006	NZ_JINN01000001.1	Staphylococcus_aureus	FALSE
1007	NZ_CSHX01000001.1	Staphylococcus_aureus	FALSE
1008	NZ_CTTO01000001.1	Staphylococcus_aureus	FALSE
1009	NZ_CTVB01000001.1	Staphylococcus_aureus	FALSE
1010	NZ_CUBQ01000001.1	Staphylococcus_aureus	FALSE
1011	NZ_CTYX01000001.1	Staphylococcus_aureus	FALSE
1012	NZ_CUBM01000001.1	Staphylococcus_aureus	FALSE
1013	NZ_CTWW01000001.1	Staphylococcus_aureus	FALSE
1014	NZ_CTUT01000001.1	Staphylococcus_aureus	FALSE
1015	NZ_LFOH01000001.1	Staphylococcus_aureus	FALSE
1016	NZ_CVHN01000001.1	Staphylococcus_aureus	FALSE
1017	NZ_CFQI01000001.1	Staphylococcus_aureus	FALSE
1018	NZ_MAQR01000001.1	Staphylococcus_aureus	FALSE
1019	NZ_NDKM01000055.1	Staphylococcus_aureus	FALSE
1020	NZ_NDOH01000072.1	Staphylococcus_aureus	FALSE
1021	NZ_NDQM01000009.1	Staphylococcus_aureus	FALSE
1022	NZ_NDPZ01000071.1	Staphylococcus_aureus	FALSE
1023	NZ_NMWL01000010.1	Staphylococcus_aureus	FALSE
1024	NZ_LGWE01000001.1	Staphylococcus_aureus	FALSE
1025	NZ_LKVM01000057.1	Staphylococcus_aureus	FALSE
1026	NZ_LKVY01000139.1	Staphylococcus_aureus	FALSE
1027	NZ_PUUB01000010.1	Staphylococcus_aureus	FALSE
1028	NZ_PXUV01000010.1	Staphylococcus_aureus	FALSE
1029	NZ_BEYH01000001.1	Staphylococcus_aureus	FALSE
1030	NZ_BDXA01000001.1	Staphylococcus_aureus	FALSE
1031	NZ_BEAZ01000001.1	Staphylococcus_aureus	FALSE
1032	NZ_BHAQ01000001.1	Staphylococcus_aureus	FALSE
1033	NZ_BHBX01000001.1	Staphylococcus_aureus	FALSE
1034	NZ_RIXT01000010.1	Staphylococcus_aureus	FALSE
1035	NZ_RHFU01000001.1	Staphylococcus_aureus	FALSE
1036	NZ_SRPB01000100.1	Staphylococcus_aureus	FALSE
1037	NZ_VRQX01000010.1	Staphylococcus_aureus	FALSE
1038	NZ_AP019543.1	Staphylococcus_aureus	TRUE
1039	NZ_WKGQ01000010.1	Staphylococcus_aureus	FALSE
1040	NZ_WKIB01000100.1	Staphylococcus_aureus	FALSE
1041	NZ_WKGM01000093.1	Staphylococcus_aureus	FALSE
1042	NZ_JAANTX010000001.1	Staphylococcus_aureus	FALSE
1043	NZ_JAANBW010000010.1	Staphylococcus_aureus	FALSE
1044	NZ_WJBT01000010.1	Staphylococcus_aureus	FALSE
1045	NZ_JACEHP010000001.1	Staphylococcus_aureus	FALSE
1046	NZ_CP060608.1	Staphylococcus_aureus	TRUE
1047	NZ_JACJAL010000010.1	Staphylococcus_aureus	FALSE
1048	NZ_JACJAC010000010.1	Staphylococcus_aureus	FALSE
1049	NZ_FFXV01000001.1	Staphylococcus_aureus	FALSE
1050	NZ_FGHO01000001.1	Staphylococcus_aureus	FALSE
1051	NZ_FFQE01000001.1	Staphylococcus_aureus	FALSE
1052	NZ_FGAM01000001.1	Staphylococcus_aureus	FALSE
1053	NZ_FGAV01000001.1	Staphylococcus_aureus	FALSE
1054	NZ_FGND01000001.1	Staphylococcus_aureus	FALSE
1055	NZ_FFPE01000001.1	Staphylococcus_aureus	FALSE
1056	NZ_FGSR01000001.1	Staphylococcus_aureus	FALSE
1057	NZ_FGSX01000001.1	Staphylococcus_aureus	FALSE
1058	NZ_FHDC01000001.1	Staphylococcus_aureus	FALSE
1059	NZ_FHET01000001.1	Staphylococcus_aureus	FALSE
1060	NZ_FHCJ01000001.1	Staphylococcus_aureus	FALSE
1061	NZ_FHEK01000001.1	Staphylococcus_aureus	FALSE
1062	NZ_FKMZ01000001.1	Staphylococcus_aureus	FALSE
1063	NZ_FKTC01000001.1	Staphylococcus_aureus	FALSE
1064	NZ_FKWV01000032.1	Staphylococcus_aureus	FALSE
1065	NZ_FKWX01000001.1	Staphylococcus_aureus	FALSE
1066	NZ_FQFU01000034.1	Staphylococcus_aureus	FALSE
1067	NZ_FQGH01000015.1	Staphylococcus_aureus	FALSE
1068	NZ_FQGX01000017.1	Staphylococcus_aureus	FALSE
1069	NZ_AFEH01000061.1	Staphylococcus_epidermidis	FALSE
1070	NZ_AKHJ01000001.1	Staphylococcus_epidermidis	FALSE
1071	NZ_AKHG01000001.1	Staphylococcus_epidermidis	FALSE
1072	NZ_AKHE01000001.1	Staphylococcus_epidermidis	FALSE
1073	NZ_AKGW01000001.1	Staphylococcus_epidermidis	FALSE
1074	NZ_AMSJ01000001.1	Staphylococcus_epidermidis	FALSE
1075	NZ_ATCV02000263.1	Staphylococcus_epidermidis	FALSE
1076	NZ_ATCW02000148.1	Staphylococcus_epidermidis	FALSE
1077	NZ_ATDG02000114.1	Staphylococcus_epidermidis	FALSE
1078	NZ_ATCX02000246.1	Staphylococcus_epidermidis	FALSE
1079	NZ_JMIF01000001.1	Staphylococcus_epidermidis	FALSE
1080	NZ_HG813242.1	Staphylococcus_epidermidis	TRUE
1081	NZ_CP009046.1	Staphylococcus_epidermidis	TRUE
1082	NZ_JQHC01000001.1	Staphylococcus_epidermidis	FALSE
1083	NZ_JTAY02000001.1	Staphylococcus_epidermidis	FALSE
1084	NZ_JWFW01000009.1	Staphylococcus_epidermidis	FALSE
1085	NZ_JVVI01000017.1	Staphylococcus_epidermidis	FALSE
1086	NZ_JWCD01000015.1	Staphylococcus_epidermidis	FALSE
1087	NZ_JWBO01000020.1	Staphylococcus_epidermidis	FALSE
1088	NZ_JVJD01000001.1	Staphylococcus_epidermidis	FALSE
1089	NZ_JVEN01000004.1	Staphylococcus_epidermidis	FALSE
1090	NZ_JVAW01000004.1	Staphylococcus_epidermidis	FALSE
1091	NZ_JVAT01000132.1	Staphylococcus_epidermidis	FALSE
1092	NZ_JVGH01000002.1	Staphylococcus_epidermidis	FALSE
1093	NZ_JUXD01000016.1	Staphylococcus_epidermidis	FALSE
1094	NZ_JUWT01000011.1	Staphylococcus_epidermidis	FALSE
1095	NZ_JUWI01000016.1	Staphylococcus_epidermidis	FALSE
1096	NZ_JUVK01000006.1	Staphylococcus_epidermidis	FALSE
1097	NZ_JUPY01000021.1	Staphylococcus_epidermidis	FALSE
1098	NZ_JUKL01000014.1	Staphylococcus_epidermidis	FALSE
1099	NZ_BAZV01000001.1	Staphylococcus_epidermidis	FALSE
1100	NZ_LILE01000001.1	Staphylococcus_epidermidis	FALSE
1101	NZ_LJIF01000001.1	Staphylococcus_epidermidis	FALSE
1102	NZ_LOAT01000001.1	Staphylococcus_epidermidis	FALSE
1103	NZ_LDTJ01000001.1	Staphylococcus_epidermidis	FALSE
1104	NZ_LWAU01000001.1	Staphylococcus_epidermidis	FALSE
1105	NZ_LWAV01000001.1	Staphylococcus_epidermidis	FALSE
1106	NZ_LWBB01000001.1	Staphylococcus_epidermidis	FALSE
1107	NZ_LWBF01000001.1	Staphylococcus_epidermidis	FALSE
1108	NZ_LYQA01000001.1	Staphylococcus_epidermidis	FALSE
1109	NZ_LXRZ01000001.1	Staphylococcus_epidermidis	FALSE
1110	NZ_LYSC01000001.1	Staphylococcus_epidermidis	FALSE
1111	NZ_LYVT01000001.1	Staphylococcus_epidermidis	FALSE
1112	NZ_LYWH01000001.1	Staphylococcus_epidermidis	FALSE
1113	NZ_LOHL01000001.1	Staphylococcus_epidermidis	FALSE
1114	NZ_CP018842.1	Staphylococcus_epidermidis	TRUE
1115	NZ_MVFV01000010.1	Staphylococcus_epidermidis	FALSE
1116	NZ_NPDA01000001.1	Staphylococcus_epidermidis	FALSE
1117	NZ_PEIQ01000001.1	Staphylococcus_epidermidis	FALSE
1118	NZ_CP013943.1	Staphylococcus_epidermidis	TRUE
1119	NZ_PPQG01000001.1	Staphylococcus_epidermidis	FALSE
1120	NZ_QXSO01000001.1	Staphylococcus_epidermidis	FALSE
1121	NZ_QXSQ01000001.1	Staphylococcus_epidermidis	FALSE
1122	NZ_RDEK01000001.1	Staphylococcus_epidermidis	FALSE
1123	NZ_MLXH01000001.1	Staphylococcus_epidermidis	FALSE
1124	NZ_LGVL01000001.1	Staphylococcus_epidermidis	FALSE
1125	NZ_LGVK01000001.1	Staphylococcus_epidermidis	FALSE
1126	NZ_LUBO01000001.1	Staphylococcus_epidermidis	FALSE
1127	NZ_LUBT01000001.1	Staphylococcus_epidermidis	FALSE
1128	NZ_SNNA01000001.1	Staphylococcus_epidermidis	FALSE
1129	NZ_SNNN01000001.1	Staphylococcus_epidermidis	FALSE
1130	NZ_SNNB01000001.1	Staphylococcus_epidermidis	FALSE
1131	NZ_SNMZ01000001.1	Staphylococcus_epidermidis	FALSE
1132	NZ_VDOM01000100.1	Staphylococcus_epidermidis	FALSE
1133	NZ_VDPD01000010.1	Staphylococcus_epidermidis	FALSE
1134	NZ_VDPK01000010.1	Staphylococcus_epidermidis	FALSE
1135	NZ_VDPY01000010.1	Staphylococcus_epidermidis	FALSE
1136	NZ_VDQE01000010.1	Staphylococcus_epidermidis	FALSE
1137	NZ_VDRX01000010.1	Staphylococcus_epidermidis	FALSE
1138	NZ_VDZZ01001000.1	Staphylococcus_epidermidis	FALSE
1139	NZ_VECF01000100.1	Staphylococcus_epidermidis	FALSE
1140	NZ_VECZ01000010.1	Staphylococcus_epidermidis	FALSE
1141	NZ_VEEK01000010.1	Staphylococcus_epidermidis	FALSE
1142	NZ_VEEO01000010.1	Staphylococcus_epidermidis	FALSE
1143	NZ_VTQR01000100.1	Staphylococcus_epidermidis	FALSE
1144	NZ_WBME01000001.1	Staphylococcus_epidermidis	FALSE
1145	NZ_WBPT01000100.1	Staphylococcus_epidermidis	FALSE
1146	NZ_WBPW01000010.1	Staphylococcus_epidermidis	FALSE
1147	NZ_WBQD01000010.1	Staphylococcus_epidermidis	FALSE
1148	NZ_WBQV01000010.1	Staphylococcus_epidermidis	FALSE
1149	NZ_WBRM01000010.1	Staphylococcus_epidermidis	FALSE
1150	NZ_WBRN01000010.1	Staphylococcus_epidermidis	FALSE
1151	NZ_WBRP01000010.1	Staphylococcus_epidermidis	FALSE
1152	NZ_WBRR01000010.1	Staphylococcus_epidermidis	FALSE
1153	NZ_WBRT01000010.1	Staphylococcus_epidermidis	FALSE
1154	NZ_SHEH01000010.1	Staphylococcus_epidermidis	FALSE
1155	NZ_SHEU01000010.1	Staphylococcus_epidermidis	FALSE
1156	NZ_SHEV01000010.1	Staphylococcus_epidermidis	FALSE
1157	NZ_SHFF01000010.1	Staphylococcus_epidermidis	FALSE
1158	NZ_SHFQ01000010.1	Staphylococcus_epidermidis	FALSE
1159	NZ_SHFS01000010.1	Staphylococcus_epidermidis	FALSE
1160	NZ_SHGA01000010.1	Staphylococcus_epidermidis	FALSE
1161	NZ_SHGE01000010.1	Staphylococcus_epidermidis	FALSE
1162	NZ_SHGK01000010.1	Staphylococcus_epidermidis	FALSE
1163	NZ_CP043784.1	Staphylococcus_epidermidis	TRUE
1164	NZ_CP043804.1	Staphylococcus_epidermidis	TRUE
1165	NZ_JACMXP010000010.1	Staphylococcus_epidermidis	FALSE
1166	NZ_JACMXG010000010.1	Staphylococcus_epidermidis	FALSE
1167	NZ_JACMVB010000010.1	Staphylococcus_epidermidis	FALSE
1168	NZ_JACMVG010000010.1	Staphylococcus_epidermidis	FALSE
1169	NZ_AJVA01000001.1	Staphylococcus_haemolyticus	FALSE
1170	NZ_JQHA01000001.1	Staphylococcus_haemolyticus	FALSE
1171	NZ_JPRW01000001.1	Staphylococcus_haemolyticus	FALSE
1172	NZ_CVRV01000001.1	Staphylococcus_haemolyticus	FALSE
1173	NZ_JVMX01000026.1	Staphylococcus_haemolyticus	FALSE
1174	NZ_CUES01000001.1	Staphylococcus_haemolyticus	FALSE
1175	NZ_CUEL01000001.1	Staphylococcus_haemolyticus	FALSE
1176	NZ_CUEN01000001.1	Staphylococcus_haemolyticus	FALSE
1177	NZ_CUFL01000001.1	Staphylococcus_haemolyticus	FALSE
1178	NZ_CUDG01000001.1	Staphylococcus_haemolyticus	FALSE
1179	NZ_CUGL01000001.1	Staphylococcus_haemolyticus	FALSE
1180	NZ_CUHE01000001.1	Staphylococcus_haemolyticus	FALSE
1181	NZ_CUDS01000001.1	Staphylococcus_haemolyticus	FALSE
1182	NZ_CUCS01000001.1	Staphylococcus_haemolyticus	FALSE
1183	NZ_CUDX01000001.1	Staphylococcus_haemolyticus	FALSE
1184	NZ_CUDF01000001.1	Staphylococcus_haemolyticus	FALSE
1185	NZ_CUCP01000001.1	Staphylococcus_haemolyticus	FALSE
1186	NZ_CUGD01000001.1	Staphylococcus_haemolyticus	FALSE
1187	NZ_CUEB01000001.1	Staphylococcus_haemolyticus	FALSE
1188	NZ_CUDD01000001.1	Staphylococcus_haemolyticus	FALSE
1189	NZ_CUFO01000001.1	Staphylococcus_haemolyticus	FALSE
1190	NZ_CUFC01000001.1	Staphylococcus_haemolyticus	FALSE
1191	NZ_CUEK01000001.1	Staphylococcus_haemolyticus	FALSE
1192	NZ_CUCR01000001.1	Staphylococcus_haemolyticus	FALSE
1193	NZ_CUDQ01000001.1	Staphylococcus_haemolyticus	FALSE
1194	NZ_CUEX01000001.1	Staphylococcus_haemolyticus	FALSE
1195	NZ_CUDU01000001.1	Staphylococcus_haemolyticus	FALSE
1196	NZ_CUEF01000001.1	Staphylococcus_haemolyticus	FALSE
1197	NZ_CUGP01000001.1	Staphylococcus_haemolyticus	FALSE
1198	NZ_CUFX01000001.1	Staphylococcus_haemolyticus	FALSE
1199	NZ_CUFF01000001.1	Staphylococcus_haemolyticus	FALSE
1200	NZ_CUCK01000001.1	Staphylococcus_haemolyticus	FALSE
1201	NZ_CUDR01000001.1	Staphylococcus_haemolyticus	FALSE
1202	NZ_CUHL01000001.1	Staphylococcus_haemolyticus	FALSE
1203	NZ_CUCN01000001.1	Staphylococcus_haemolyticus	FALSE
1204	NZ_CUDI01000001.1	Staphylococcus_haemolyticus	FALSE
1205	NZ_CUEI01000001.1	Staphylococcus_haemolyticus	FALSE
1206	NZ_CUHM01000001.1	Staphylococcus_haemolyticus	FALSE
1207	NZ_CUGO01000001.1	Staphylococcus_haemolyticus	FALSE
1208	NZ_CUCT01000001.1	Staphylococcus_haemolyticus	FALSE
1209	NZ_CUCL01000001.1	Staphylococcus_haemolyticus	FALSE
1210	NZ_CUEO01000001.1	Staphylococcus_haemolyticus	FALSE
1211	NZ_LRHN01000001.1	Staphylococcus_haemolyticus	FALSE
1212	NZ_CP013911.1	Staphylococcus_haemolyticus	TRUE
1213	NZ_JRAY01000001.1	Staphylococcus_haemolyticus	FALSE
1214	NZ_JRAZ01000001.1	Staphylococcus_haemolyticus	FALSE
1215	NZ_MIZW01000001.1	Staphylococcus_haemolyticus	FALSE
1216	NZ_MRUZ01000001.1	Staphylococcus_haemolyticus	FALSE
1217	NZ_MRUY01000001.1	Staphylococcus_haemolyticus	FALSE
1218	NZ_NDWY01000001.1	Staphylococcus_haemolyticus	FALSE
1219	NZ_NCXH01000099.1	Staphylococcus_haemolyticus	FALSE
1220	NZ_PPQA01000001.1	Staphylococcus_haemolyticus	FALSE
1221	NZ_CP025396.1	Staphylococcus_haemolyticus	TRUE
1222	NZ_PZIU01000001.1	Staphylococcus_haemolyticus	FALSE
1223	NZ_PZIV01000001.1	Staphylococcus_haemolyticus	FALSE
1224	NZ_PZIJ01000001.1	Staphylococcus_haemolyticus	FALSE
1225	NZ_PZIH01000001.1	Staphylococcus_haemolyticus	FALSE
1226	NZ_PZIM01000001.1	Staphylococcus_haemolyticus	FALSE
1227	NZ_PZIT01000001.1	Staphylococcus_haemolyticus	FALSE
1228	NZ_PZIX01000001.1	Staphylococcus_haemolyticus	FALSE
1229	NZ_PZIY01000001.1	Staphylococcus_haemolyticus	FALSE
1230	NZ_QVPX01000092.1	Staphylococcus_haemolyticus	FALSE
1231	NZ_QVPW01000088.1	Staphylococcus_haemolyticus	FALSE
1232	NZ_QYJJ01000001.1	Staphylococcus_haemolyticus	FALSE
1233	NZ_QXVT01000001.1	Staphylococcus_haemolyticus	FALSE
1234	NZ_QYJK01000001.1	Staphylococcus_haemolyticus	FALSE
1235	NZ_CP033814.1	Staphylococcus_haemolyticus	TRUE
1236	NZ_RXGD01000010.1	Staphylococcus_haemolyticus	FALSE
1237	NZ_SUKI01000213.1	Staphylococcus_haemolyticus	FALSE
1238	NZ_SUKZ01000063.1	Staphylococcus_haemolyticus	FALSE
1239	NZ_CP035291.1	Staphylococcus_haemolyticus	TRUE
1240	NZ_RIYU01000100.1	Staphylococcus_haemolyticus	FALSE
1241	NZ_VJMP01000010.1	Staphylococcus_haemolyticus	FALSE
1242	NZ_VDNK01000010.1	Staphylococcus_haemolyticus	FALSE
1243	NZ_VDQP01000090.1	Staphylococcus_haemolyticus	FALSE
1244	NZ_VDQU01000100.1	Staphylococcus_haemolyticus	FALSE
1245	NZ_VDSF01000100.1	Staphylococcus_haemolyticus	FALSE
1246	NZ_VDZP01000100.1	Staphylococcus_haemolyticus	FALSE
1247	NZ_VECW01000100.1	Staphylococcus_haemolyticus	FALSE
1248	NZ_VEDG01000010.1	Staphylococcus_haemolyticus	FALSE
1249	NZ_VEGS01000100.1	Staphylococcus_haemolyticus	FALSE
1250	NZ_VEHQ01000100.1	Staphylococcus_haemolyticus	FALSE
1251	NZ_VEGW01000010.1	Staphylococcus_haemolyticus	FALSE
1252	NZ_WSYI01000010.1	Staphylococcus_haemolyticus	FALSE
1253	NZ_JRVS01000001.1	Staphylococcus_haemolyticus	FALSE
1254	NZ_JRVT01000001.1	Staphylococcus_haemolyticus	FALSE
1255	NZ_JACMWI010000010.1	Staphylococcus_haemolyticus	FALSE
1256	NZ_JACMUM010000010.1	Staphylococcus_haemolyticus	FALSE
1257	NZ_JACMUN010000010.1	Staphylococcus_haemolyticus	FALSE
1258	NZ_JADCSO010000001.1	Staphylococcus_haemolyticus	FALSE
1259	NZ_JADCSF010000001.1	Staphylococcus_haemolyticus	FALSE
1260	NZ_JACMRU010000001.1	Staphylococcus_haemolyticus	FALSE
1261	NZ_JACGQO010000001.1	Staphylococcus_haemolyticus	FALSE
1262	NZ_JACGQN010000001.1	Staphylococcus_haemolyticus	FALSE
1263	NZ_JADICH010000001.1	Staphylococcus_haemolyticus	FALSE
1264	NZ_JADICI010000001.1	Staphylococcus_haemolyticus	FALSE
1265	NZ_LT963441.1	Staphylococcus_haemolyticus	TRUE
1266	NZ_CAJCGB010000001.1	Staphylococcus_haemolyticus	FALSE
1267	NZ_CAJCGF010000001.1	Staphylococcus_haemolyticus	FALSE
1268	NZ_CAJCGE010000001.1	Staphylococcus_haemolyticus	FALSE
1269	NC_013853.1	Streptococcus_mitis	TRUE
1270	NZ_GL397179.1	Streptococcus_mitis	FALSE
1271	NZ_AEDT01000040.1	Streptococcus_mitis	FALSE
1272	NZ_AEDU01000035.1	Streptococcus_mitis	FALSE
1273	NZ_AEDV01000108.1	Streptococcus_mitis	FALSE
1274	NZ_CP028414.1	Streptococcus_mitis	TRUE
1275	NZ_AFQT01000054.1	Streptococcus_mitis	FALSE
1276	NZ_AFQV01000034.1	Streptococcus_mitis	FALSE
1277	NZ_AFUO01000002.1	Streptococcus_mitis	FALSE
1278	NZ_AFUB01000066.1	Streptococcus_mitis	FALSE
1279	NZ_AFUF01000054.1	Streptococcus_mitis	FALSE
1280	NZ_AICR01000001.1	Streptococcus_mitis	FALSE
1281	NZ_AJJL01000001.1	Streptococcus_mitis	FALSE
1282	NZ_AQTT01000001.1	Streptococcus_mitis	FALSE
1283	NZ_ATAA01000001.1	Streptococcus_mitis	FALSE
1284	NZ_AYRR01000001.1	Streptococcus_mitis	FALSE
1285	NZ_AYRS01000001.1	Streptococcus_mitis	FALSE
1286	NZ_JPFV01000001.1	Streptococcus_mitis	FALSE
1287	NZ_JPFU01000001.1	Streptococcus_mitis	FALSE
1288	NZ_JPFW01000001.1	Streptococcus_mitis	FALSE
1289	NZ_JPFY01000001.1	Streptococcus_mitis	FALSE
1290	NZ_CP028415.1	Streptococcus_mitis	TRUE
1291	NZ_JPFZ01000001.1	Streptococcus_mitis	FALSE
1292	NZ_JPFT01000001.1	Streptococcus_mitis	FALSE
1293	NZ_JYGP01000001.1	Streptococcus_mitis	FALSE
1294	NZ_JYGQ01000001.1	Streptococcus_mitis	FALSE
1295	NZ_JWFA01000017.1	Streptococcus_mitis	FALSE
1296	NZ_JWCV01000001.1	Streptococcus_mitis	FALSE
1297	NZ_JVYJ01000028.1	Streptococcus_mitis	FALSE
1298	NZ_JVRN01000006.1	Streptococcus_mitis	FALSE
1299	NZ_JUQO01000001.1	Streptococcus_mitis	FALSE
1300	NZ_KQ957840.1	Streptococcus_mitis	FALSE
1301	NZ_CP014326.1	Streptococcus_mitis	TRUE
1302	NZ_KQ970285.1	Streptococcus_mitis	FALSE
1303	NZ_LROV01000001.1	Streptococcus_mitis	FALSE
1304	NZ_LBMT01000001.1	Streptococcus_mitis	FALSE
1305	NZ_MUYO01000001.1	Streptococcus_mitis	FALSE
1306	NZ_MUXS01000001.1	Streptococcus_mitis	FALSE
1307	NZ_NCVF01000026.1	Streptococcus_mitis	FALSE
1308	NZ_NCVE01000029.1	Streptococcus_mitis	FALSE
1309	NZ_NCVJ01000021.1	Streptococcus_mitis	FALSE
1310	NZ_NCVG01000023.1	Streptococcus_mitis	FALSE
1311	NZ_NCVK01000060.1	Streptococcus_mitis	FALSE
1312	NZ_NCVH01000033.1	Streptococcus_mitis	FALSE
1313	NZ_NCVI01000020.1	Streptococcus_mitis	FALSE
1314	NZ_NCVL01000056.1	Streptococcus_mitis	FALSE
1315	NZ_NCVM01000026.1	Streptococcus_mitis	FALSE
1316	NZ_PKID01000001.1	Streptococcus_mitis	FALSE
1317	NZ_PKIE01000001.1	Streptococcus_mitis	FALSE
1318	NZ_RJNH01000001.1	Streptococcus_mitis	FALSE
1319	NZ_RJNQ01000001.1	Streptococcus_mitis	FALSE
1320	NZ_RJNR01000001.1	Streptococcus_mitis	FALSE
1321	NZ_RJNU01000001.1	Streptococcus_mitis	FALSE
1322	NZ_RJNV01000001.1	Streptococcus_mitis	FALSE
1323	NZ_RJNY01000001.1	Streptococcus_mitis	FALSE
1324	NZ_RJNZ01000001.1	Streptococcus_mitis	FALSE
1325	NZ_RJOC01000001.1	Streptococcus_mitis	FALSE
1326	NZ_RJOD01000001.1	Streptococcus_mitis	FALSE
1327	NZ_RJOE01000001.1	Streptococcus_mitis	FALSE
1328	NZ_RJOG01000001.1	Streptococcus_mitis	FALSE
1329	NZ_RJPW01000001.1	Streptococcus_mitis	FALSE
1330	NZ_RJPY01000001.1	Streptococcus_mitis	FALSE
1331	NZ_RJNS01000001.1	Streptococcus_mitis	FALSE
1332	NZ_RJNT01000001.1	Streptococcus_mitis	FALSE
1333	NZ_RJOB01000001.1	Streptococcus_mitis	FALSE
1334	NZ_RJOF01000001.1	Streptococcus_mitis	FALSE
1335	NZ_RJOA01000001.1	Streptococcus_mitis	FALSE
1336	NZ_RJPX01000001.1	Streptococcus_mitis	FALSE
1337	NZ_SWFJ01000010.1	Streptococcus_mitis	FALSE
1338	NZ_SPGF01000100.1	Streptococcus_mitis	FALSE
1339	NZ_VTQF01000017.1	Streptococcus_mitis	FALSE
1340	NZ_WIJV01000100.1	Streptococcus_mitis	FALSE
1341	NZ_WIJU01000010.1	Streptococcus_mitis	FALSE
1342	NZ_WIIX01000010.1	Streptococcus_mitis	FALSE
1343	NZ_WIKB01000010.1	Streptococcus_mitis	FALSE
1344	NZ_WIJD01000010.1	Streptococcus_mitis	FALSE
1345	NZ_WIJJ01000010.1	Streptococcus_mitis	FALSE
1346	NZ_WIJX01000010.1	Streptococcus_mitis	FALSE
1347	NZ_WIJI01000010.1	Streptococcus_mitis	FALSE
1348	NZ_WIJE01000010.1	Streptococcus_mitis	FALSE
1349	NZ_WIJN01000100.1	Streptococcus_mitis	FALSE
1350	NZ_WIJW01000010.1	Streptococcus_mitis	FALSE
1351	NZ_WIJP01000010.1	Streptococcus_mitis	FALSE
1352	NZ_WIJG01000100.1	Streptococcus_mitis	FALSE
1353	NZ_WIJO01000100.1	Streptococcus_mitis	FALSE
1354	NZ_WIJF01000010.1	Streptococcus_mitis	FALSE
1355	NZ_WIJH01000010.1	Streptococcus_mitis	FALSE
1356	NZ_WIJK01000010.1	Streptococcus_mitis	FALSE
1357	NZ_WIJL01000010.1	Streptococcus_mitis	FALSE
1358	NZ_WIKD01000010.1	Streptococcus_mitis	FALSE
1359	NZ_WIJY01000010.1	Streptococcus_mitis	FALSE
1360	NZ_WIKC01000010.1	Streptococcus_mitis	FALSE
1361	NZ_WIJZ01000010.1	Streptococcus_mitis	FALSE
1362	NZ_WIJS01000010.1	Streptococcus_mitis	FALSE
1363	NZ_WIJM01000010.1	Streptococcus_mitis	FALSE
1364	NZ_WIJR01000010.1	Streptococcus_mitis	FALSE
1365	NZ_WIIT01000010.1	Streptococcus_mitis	FALSE
1366	NZ_WIIV01000010.1	Streptococcus_mitis	FALSE
1367	NZ_WIIY01000010.1	Streptococcus_mitis	FALSE
1368	NZ_WIIW01000010.1	Streptococcus_mitis	FALSE
1369	NC_011900.1	Streptococcus_pneumoniae	TRUE
1370	NZ_JFJI01000001.1	Streptococcus_pneumoniae	FALSE
1371	NZ_CLSQ01000001.1	Streptococcus_pneumoniae	FALSE
1372	NZ_CKWW01000001.1	Streptococcus_pneumoniae	FALSE
1373	NZ_CLLY01000001.1	Streptococcus_pneumoniae	FALSE
1374	NZ_CNUQ02000001.1	Streptococcus_pneumoniae	FALSE
1375	NZ_CKCC01000001.1	Streptococcus_pneumoniae	FALSE
1376	NZ_CKKU01000001.1	Streptococcus_pneumoniae	FALSE
1377	NZ_CNXY02000001.1	Streptococcus_pneumoniae	FALSE
1378	NZ_CLOI01000001.1	Streptococcus_pneumoniae	FALSE
1379	NZ_CLTC01000001.1	Streptococcus_pneumoniae	FALSE
1380	NZ_CLOH01000001.1	Streptococcus_pneumoniae	FALSE
1381	NZ_CPLS01000001.1	Streptococcus_pneumoniae	FALSE
1382	NZ_CPMD01000001.1	Streptococcus_pneumoniae	FALSE
1383	NZ_CKRI01000001.1	Streptococcus_pneumoniae	FALSE
1384	NZ_CKUS01000001.1	Streptococcus_pneumoniae	FALSE
1385	NZ_CMWG01000001.1	Streptococcus_pneumoniae	FALSE
1386	NZ_CPPQ01000001.1	Streptococcus_pneumoniae	FALSE
1387	NZ_CMHF01000001.1	Streptococcus_pneumoniae	FALSE
1388	NZ_CNTS02000001.1	Streptococcus_pneumoniae	FALSE
1389	NZ_CMUL01000001.1	Streptococcus_pneumoniae	FALSE
1390	NZ_CNRC02000001.1	Streptococcus_pneumoniae	FALSE
1391	NZ_CKHM01000001.1	Streptococcus_pneumoniae	FALSE
1392	NZ_CMVM01000001.1	Streptococcus_pneumoniae	FALSE
1393	NZ_COEN02000001.1	Streptococcus_pneumoniae	FALSE
1394	NZ_CNTL02000001.1	Streptococcus_pneumoniae	FALSE
1395	NZ_CMKF01000001.1	Streptococcus_pneumoniae	FALSE
1396	NZ_CMKI01000001.1	Streptococcus_pneumoniae	FALSE
1397	NZ_CNPU02000001.1	Streptococcus_pneumoniae	FALSE
1398	NZ_CLHS01000001.1	Streptococcus_pneumoniae	FALSE
1399	NZ_CMDL01000001.1	Streptococcus_pneumoniae	FALSE
1400	NZ_CNQU02000001.1	Streptococcus_pneumoniae	FALSE
1401	NZ_CNOM02000001.1	Streptococcus_pneumoniae	FALSE
1402	NZ_CMWL01000001.1	Streptococcus_pneumoniae	FALSE
1403	NZ_CKSQ01000001.1	Streptococcus_pneumoniae	FALSE
1404	NZ_CKSS01000001.1	Streptococcus_pneumoniae	FALSE
1405	NZ_CKXK01000001.1	Streptococcus_pneumoniae	FALSE
1406	NZ_CMBZ01000001.1	Streptococcus_pneumoniae	FALSE
1407	NZ_CNOT02000001.1	Streptococcus_pneumoniae	FALSE
1408	NZ_CRQE01000001.1	Streptococcus_pneumoniae	FALSE
1409	NZ_CRMP01000001.1	Streptococcus_pneumoniae	FALSE
1410	NZ_CRJD01000001.1	Streptococcus_pneumoniae	FALSE
1411	NZ_CRPT01000001.1	Streptococcus_pneumoniae	FALSE
1412	NZ_CRXK01000001.1	Streptococcus_pneumoniae	FALSE
1413	NZ_CHBN02000001.1	Streptococcus_pneumoniae	FALSE
1414	NZ_CFID02000001.1	Streptococcus_pneumoniae	FALSE
1415	NZ_CHXD02000001.1	Streptococcus_pneumoniae	FALSE
1416	NZ_CIKC02000001.1	Streptococcus_pneumoniae	FALSE
1417	NZ_CFKY01000001.1	Streptococcus_pneumoniae	FALSE
1418	NZ_CHYM01000001.1	Streptococcus_pneumoniae	FALSE
1419	NZ_CGFX01000001.1	Streptococcus_pneumoniae	FALSE
1420	NZ_CFIY01000001.1	Streptococcus_pneumoniae	FALSE
1421	NZ_CHGQ01000001.1	Streptococcus_pneumoniae	FALSE
1422	NZ_CHUC01000001.1	Streptococcus_pneumoniae	FALSE
1423	NZ_CGXF01000001.1	Streptococcus_pneumoniae	FALSE
1424	NZ_CFBG01000001.1	Streptococcus_pneumoniae	FALSE
1425	NZ_CHQM01000001.1	Streptococcus_pneumoniae	FALSE
1426	NZ_CFBL01000001.1	Streptococcus_pneumoniae	FALSE
1427	NZ_CHWE01000001.1	Streptococcus_pneumoniae	FALSE
1428	NZ_LN831051.1	Streptococcus_pneumoniae	TRUE
1429	NZ_CHBJ02000001.1	Streptococcus_pneumoniae	FALSE
1430	NZ_LJLV01000001.1	Streptococcus_pneumoniae	FALSE
1431	NZ_LWKY01000001.1	Streptococcus_pneumoniae	FALSE
1432	NZ_MDYD01000001.1	Streptococcus_pneumoniae	FALSE
1433	NZ_LXPM01000001.1	Streptococcus_pneumoniae	FALSE
1434	NZ_NOIL01000001.1	Streptococcus_pneumoniae	FALSE
1435	NZ_LTCL01000001.1	Streptococcus_pneumoniae	FALSE
1436	NZ_CQYV01000001.1	Streptococcus_pneumoniae	FALSE
1437	NZ_JAAAQS010000100.1	Streptococcus_pneumoniae	FALSE
1438	NZ_FEGQ01000001.1	Streptococcus_pneumoniae	FALSE
1439	NZ_FDQP01000001.1	Streptococcus_pneumoniae	FALSE
1440	NZ_FEFF01000001.1	Streptococcus_pneumoniae	FALSE
1441	NZ_FCSV01000001.1	Streptococcus_pneumoniae	FALSE
1442	NZ_FCRV01000001.1	Streptococcus_pneumoniae	FALSE
1443	NZ_FDJQ01000001.1	Streptococcus_pneumoniae	FALSE
1444	NZ_FEDP01000001.1	Streptococcus_pneumoniae	FALSE
1445	NZ_FDCN01000001.1	Streptococcus_pneumoniae	FALSE
1446	NZ_FCZA01000001.1	Streptococcus_pneumoniae	FALSE
1447	NZ_FDHH01000001.1	Streptococcus_pneumoniae	FALSE
1448	NZ_FDXS01000001.1	Streptococcus_pneumoniae	FALSE
1449	NZ_FEJR01000001.1	Streptococcus_pneumoniae	FALSE
1450	NZ_FDAC01000001.1	Streptococcus_pneumoniae	FALSE
1451	NZ_FDBE01000001.1	Streptococcus_pneumoniae	FALSE
1452	NZ_FDXW01000001.1	Streptococcus_pneumoniae	FALSE
1453	NZ_FDYK01000001.1	Streptococcus_pneumoniae	FALSE
1454	NZ_FDKG01000001.1	Streptococcus_pneumoniae	FALSE
1455	NZ_FHRA01000001.1	Streptococcus_pneumoniae	FALSE
1456	NZ_FIBR01000001.1	Streptococcus_pneumoniae	FALSE
1457	NZ_FHRI01000001.1	Streptococcus_pneumoniae	FALSE
1458	NZ_FIXJ01000001.1	Streptococcus_pneumoniae	FALSE
1459	NZ_FHUI01000001.1	Streptococcus_pneumoniae	FALSE
1460	NZ_FHZH01000001.1	Streptococcus_pneumoniae	FALSE
1461	NZ_FLNB01000054.1	Streptococcus_pneumoniae	FALSE
1462	NZ_FWTI01000252.1	Streptococcus_pneumoniae	FALSE
1463	NZ_FWSR01000314.1	Streptococcus_pneumoniae	FALSE
1464	NZ_FWUT01000333.1	Streptococcus_pneumoniae	FALSE
1465	NZ_FWRE01000243.1	Streptococcus_pneumoniae	FALSE
1466	NZ_FWSG01000284.1	Streptococcus_pneumoniae	FALSE
1467	NZ_FYIE01000060.1	Streptococcus_pneumoniae	FALSE
1468	NZ_FYJE01000062.1	Streptococcus_pneumoniae	FALSE
1469	NC_007297.2	Streptococcus_pyogenes	TRUE
1470	NZ_CAHN01000001.1	Streptococcus_pyogenes	FALSE
1471	NZ_AFRY01000001.1	Streptococcus_pyogenes	TRUE
1472	NZ_ALKE01000001.1	Streptococcus_pyogenes	FALSE
1473	NC_020540.2	Streptococcus_pyogenes	TRUE
1474	NZ_JJKZ01000001.1	Streptococcus_pyogenes	FALSE
1475	NZ_KK213325.1	Streptococcus_pyogenes	FALSE
1476	NZ_KK213406.1	Streptococcus_pyogenes	FALSE
1477	NZ_KK213475.1	Streptococcus_pyogenes	FALSE
1478	NZ_KK213617.1	Streptococcus_pyogenes	FALSE
1479	NZ_KK213715.1	Streptococcus_pyogenes	FALSE
1480	NZ_KK213735.1	Streptococcus_pyogenes	FALSE
1481	NZ_KK213853.1	Streptococcus_pyogenes	FALSE
1482	NZ_JRLK01000001.1	Streptococcus_pyogenes	FALSE
1483	NZ_CP007561.1	Streptococcus_pyogenes	TRUE
1484	NZ_AP012335.1	Streptococcus_pyogenes	TRUE
1485	NZ_LRHJ01000001.1	Streptococcus_pyogenes	FALSE
1486	NZ_NCTM01000001.1	Streptococcus_pyogenes	FALSE
1487	NZ_NGQO01000010.1	Streptococcus_pyogenes	FALSE
1488	NZ_NIYY01000010.1	Streptococcus_pyogenes	FALSE
1489	NZ_CP035430.1	Streptococcus_pyogenes	TRUE
1490	NZ_SSAK01000001.1	Streptococcus_pyogenes	FALSE
1491	NZ_CP040997.1	Streptococcus_pyogenes	TRUE
1492	NZ_SJLK01000001.1	Streptococcus_pyogenes	FALSE
1493	NZ_SJLM01000001.1	Streptococcus_pyogenes	FALSE
1494	NZ_SJLG01000001.1	Streptococcus_pyogenes	FALSE
1495	NZ_SJLO01000001.1	Streptococcus_pyogenes	FALSE
1496	NZ_SJLN01000001.1	Streptococcus_pyogenes	FALSE
1497	NZ_WVHA01000010.1	Streptococcus_pyogenes	FALSE
1498	NZ_WVEW01000010.1	Streptococcus_pyogenes	FALSE
1499	NZ_JAAAMY010000001.1	Streptococcus_pyogenes	FALSE
1500	NZ_JAAANA010000001.1	Streptococcus_pyogenes	FALSE
1501	NZ_JAAANC010000001.1	Streptococcus_pyogenes	FALSE
1502	NZ_JAAANK010000001.1	Streptococcus_pyogenes	FALSE
1503	NZ_JAAACE010000010.1	Streptococcus_pyogenes	FALSE
1504	NZ_JABUAN010000001.1	Streptococcus_pyogenes	FALSE
1505	NZ_JABUAQ010000001.1	Streptococcus_pyogenes	FALSE
1506	NZ_JABUAZ010000001.1	Streptococcus_pyogenes	FALSE
1507	NZ_AP023387.1	Streptococcus_pyogenes	TRUE
1508	NZ_UHHV01000002.1	Streptococcus_pyogenes	FALSE
1509	NZ_LS483323.1	Streptococcus_pyogenes	TRUE
1510	NZ_LS483437.1	Streptococcus_pyogenes	TRUE
1511	NZ_LR031521.1	Streptococcus_pyogenes	TRUE
1512	NZ_CAAHHS010000001.1	Streptococcus_pyogenes	FALSE
1513	NZ_CAAHJH010000001.1	Streptococcus_pyogenes	FALSE
1514	NZ_CAAHMR010000001.1	Streptococcus_pyogenes	FALSE
1515	NZ_CAAHNI010000001.1	Streptococcus_pyogenes	FALSE
1516	NZ_CAAHNV010000001.1	Streptococcus_pyogenes	FALSE
1517	NZ_CAAHNZ010000001.1	Streptococcus_pyogenes	FALSE
1518	NZ_CAAHOJ010000001.1	Streptococcus_pyogenes	FALSE
1519	NZ_CAAHPQ010000001.1	Streptococcus_pyogenes	FALSE
1520	NZ_CAAHSF010000001.1	Streptococcus_pyogenes	FALSE
1521	NZ_CAAHUO010000001.1	Streptococcus_pyogenes	FALSE
1522	NZ_CAAHUT010000001.1	Streptococcus_pyogenes	FALSE
1523	NZ_CAAHVC010000001.1	Streptococcus_pyogenes	FALSE
1524	NZ_CAAHVV010000001.1	Streptococcus_pyogenes	FALSE
1525	NZ_CAAHVY010000001.1	Streptococcus_pyogenes	FALSE
1526	NZ_CAAHVX010000001.1	Streptococcus_pyogenes	FALSE
1527	NZ_CAAHWF010000001.1	Streptococcus_pyogenes	FALSE
1528	NZ_CAAHWU010000001.1	Streptococcus_pyogenes	FALSE
1529	NZ_CAAHWY010000001.1	Streptococcus_pyogenes	FALSE
1530	NZ_CAAHXC010000001.1	Streptococcus_pyogenes	FALSE
1531	NZ_CAAHXK010000001.1	Streptococcus_pyogenes	FALSE
1532	NZ_CAAHXS010000001.1	Streptococcus_pyogenes	FALSE
1533	NZ_CAAHXW010000001.1	Streptococcus_pyogenes	FALSE
1534	NZ_CAAHZL010000001.1	Streptococcus_pyogenes	FALSE
1535	NZ_CAAHZS010000001.1	Streptococcus_pyogenes	FALSE
1536	NZ_CAAIAE010000001.1	Streptococcus_pyogenes	FALSE
1537	NZ_CAAIAR010000001.1	Streptococcus_pyogenes	FALSE
1538	NZ_CAAIBO010000001.1	Streptococcus_pyogenes	FALSE
1539	NZ_CAAICW010000001.1	Streptococcus_pyogenes	FALSE
1540	NZ_CAAIDZ010000001.1	Streptococcus_pyogenes	FALSE
1541	NZ_CAAIEB010000001.1	Streptococcus_pyogenes	FALSE
1542	NZ_CAAIEY010000001.1	Streptococcus_pyogenes	FALSE
1543	NZ_CAAIFB010000001.1	Streptococcus_pyogenes	FALSE
1544	NZ_CAAIGA010000001.1	Streptococcus_pyogenes	FALSE
1545	NZ_CAAIGX010000001.1	Streptococcus_pyogenes	FALSE
1546	NZ_CAAIIG010000001.1	Streptococcus_pyogenes	FALSE
1547	NZ_CAAIJA010000001.1	Streptococcus_pyogenes	FALSE
1548	NZ_CAAIKF010000001.1	Streptococcus_pyogenes	FALSE
1549	NZ_CAAIKO010000001.1	Streptococcus_pyogenes	FALSE
1550	NZ_CAAILQ010000001.1	Streptococcus_pyogenes	FALSE
1551	NZ_CAAILU010000001.1	Streptococcus_pyogenes	FALSE
1552	NZ_CAAILZ010000001.1	Streptococcus_pyogenes	FALSE
1553	NZ_CAAIMH010000001.1	Streptococcus_pyogenes	FALSE
1554	NZ_CAAIPD010000001.1	Streptococcus_pyogenes	FALSE
1555	NZ_CAAIPG010000001.1	Streptococcus_pyogenes	FALSE
1556	NZ_CAAIQI010000001.1	Streptococcus_pyogenes	FALSE
1557	NZ_CAAIQM010000001.1	Streptococcus_pyogenes	FALSE
1558	NZ_CAAISB010000001.1	Streptococcus_pyogenes	FALSE
1559	NZ_CAAISN010000001.1	Streptococcus_pyogenes	FALSE
1560	NZ_CAAITP010000001.1	Streptococcus_pyogenes	FALSE
1561	NZ_CAAITY010000001.1	Streptococcus_pyogenes	FALSE
1562	NZ_CAAIVC010000001.1	Streptococcus_pyogenes	FALSE
1563	NZ_CAAIVK010000001.1	Streptococcus_pyogenes	FALSE
1564	NZ_CAAIWC010000001.1	Streptococcus_pyogenes	FALSE
1565	NZ_CAAIYI010000001.1	Streptococcus_pyogenes	FALSE
1566	NZ_CAAIZH010000001.1	Streptococcus_pyogenes	FALSE
1567	NZ_CAAIZR010000001.1	Streptococcus_pyogenes	FALSE
1568	NZ_CAAIZZ010000001.1	Streptococcus_pyogenes	FALSE

## Sheet: Table S5
Table S5. ANI between true species and misclassified species against percentage of reads misclassified as a specific species
Misclassified species	Percentage of reads misclassified as a specific species	True species	ANI between true species and misclassified species
Bacillus mycoides	0.0125	Bacillus cereus	89.5002
Bacteroides xylanisolvens	0.0008	Bacteroides fragilis	79.4732
Cutibacterium avidum	0.0005	Cutibacterium acnes	81.7536
Enterobacter bugandensis	0.00145	Enterobacter cloacae	88.9361
Enterococcus faecium	0.0017	Enterococcus faecalis	81.7674
Escherichia albertii	0.0069	Escherichia coli	90.1141
Escherichia coli	0.00635	Klebsiella pneumoniae	80.9834
Proteus vulgaris	0.0008	Proteus mirabilis	83.8642
Staphylococcus argenteus	0.0021	Staphylococcus aureus	88.6904
Staphylococcus aureus	0.0039	Staphylococcus epidermidis	79.1089
Staphylococcus aureus	0.0039	Staphylococcus haemolyticus	79.3562
Streptococcus dysgalactiae	0.0046	Streptococcus pyogenes	89.4917
Streptococcus mitis	0.0059	Streptococcus pneumoniae	91.6206
Cutibacterium granulosum	0.0001	Cutibacterium acnes	91.8956
Escherichia fergusonii	0.0084	Escherichia coli	91.0786
Klebsiella quasipneumoniae	0.014	Klebsiella pneumoniae	93.9773
Pseudomonas putida	0.0034	Pseudomonas aeruginosa	80.1735
Staphylococcus epidermidis	0.0007	Staphylococcus aureus	79.0649
Staphylococcus epidermidis	0.0007	Staphylococcus haemolyticus	79.5979
Staphylococcus pasteuri	0.0002	Staphylococcus epidermidis	79.7592
Streptococcus agalactiae	0.0005	Streptococcus pyogenes	83.1947
Streptococcus pseudopneumoniae	0.0025	Streptococcus pneumoniae	94.4205
Bacillus albus	0.0078	Bacillus cereus	91.3169
Bacteroides ovatus	0.0017	Bacteroides fragilis	79.4477
Enterobacter roggenkampii	0.0039	Enterobacter cloacae	89.011
Homo sapiens	0.0004	Cutibacterium acnes	88.992
Klebsiella variicola	0.015	Klebsiella pneumoniae	94.6954
Pseudomonas stutzeri	0.0031	Pseudomonas aeruginosa	80.6919
Salmonella enterica	0.0032	Escherichia coli	82.131
Staphylococcus hominis	0.0012	Staphylococcus epidermidis	79.5703
Staphylococcus hominis	0.0012	Staphylococcus haemolyticus	81.1747
Streptococcus australis	0.0012	Streptococcus mitis	81.1132
Bacteroides uniformis	0.001	Bacteroides fragilis	80.4265
Enterobacter asburiae	0.0056	Enterobacter cloacae	88.9791
Klebsiella aerogenes	0.0066	Klebsiella pneumoniae	86.1077
Providencia stuartii	0.0007	Proteus mirabilis	78.2895
Pseudomonas citronellolis	0.0001	Pseudomonas aeruginosa	84.6261
Rothia kristinae	0.0001	Micrococcus luteus	78.8284
Staphylococcus pseudintermedius	0.0001	Staphylococcus aureus	78.3567
Staphylococcus warneri	0.0003	Staphylococcus epidermidis	79.6886
